# Supplementary material for: Systemic 4-1BB stimulation augments extrafollicular memory B cell formation and recall responses during Plasmodium infection
Source: Cell Rep. Author manuscript; Available in PMC 2025 May 15. (PMC12079783; doi:10.1016/j.celrep.2025.115528)
Supplement: 2 [file NIHMS2076729-supplement-2.zip]

Archive with 1 entries (1 files):
- celrep_115528_mmc2.xlsm
