# Supplementary material for: Systemic 4-1BB stimulation augments extrafollicular memory B cell formation and recall responses during Plasmodium infection
Source: Cell Rep. Author manuscript; Available in PMC 2025 May 15. (PMC12079783; doi:10.1016/j.celrep.2025.115528)
Supplement: 2 [file NIHMS2076729-supplement-2.zip › celrep_115528_mmc2.xlsm]

## Sheet: 2A
DEGs 3H3vsrIgG Total MBCs cluster 0
	p_val	avg_log2FC	pct.1	pct.2	p_val_adj
Ighm	2.4723490844751e-252	-0.797325	0.999	0.997	4.08110663374304e-248
Gm42418	2.3685059475087e-205	-1.24134	0.997	0.999	3.90969276755261e-201
Ubb	4.52912315269637e-168	0.697654	0.998	0.973	7.4762235881559e-164
Lars2	2.97454076150331e-145	-1.21138	0.713	0.932	4.91007443501352e-141
Pax5	3.87818418218586e-131	-0.933257	0.792	0.938	6.4017186295342e-127
Klf2	3.61837713510833e-128	0.839986	0.978	0.897	5.97285513692331e-124
Uba52	4.60473261754219e-128	-1.05883	0.663	0.882	7.60103213177689e-124
Cmss1	1.99235304574717e-127	-0.988956	0.982	0.998	3.28877717261485e-123
Cd74	4.28425847359075e-126	0.489114	1	0.996	7.07202546235625e-122
Dock2	3.62150058105963e-120	-0.781135	0.902	0.978	5.97801100915513e-116
Cd79b	1.3907092730424e-108	0.414807	1	0.997	2.2956437970111e-104
mt-Atp8	2.18180964498896e-106	-0.840201	0.773	0.904	3.60151318098328e-102
Prkce	1.37517127559267e-99	-0.982243	0.661	0.86	2.26999522462082e-95
Aff3	2.22367462839851e-99	-0.693926	0.907	0.98	3.67061970909743e-95
Limd2	3.90260138935945e-99	0.728936	0.951	0.843	6.44202411341564e-95
Actb	7.62163901545152e-94	0.391697	1	1	1.25810395228058e-89
Rplp0	2.54642216399706e-93	0.502344	0.999	0.995	4.20337906610995e-89
Coro1a	8.1210084713057e-91	0.519419	0.992	0.97	1.34053486835843e-86
Bach2	7.43786541756636e-87	-0.787636	0.926	0.962	1.22776844447768e-82
Il31ra	8.33673472188483e-87	-1.203	0.583	0.803	1.37614480054153e-82
Ucp2	4.62485800627435e-86	0.604703	0.975	0.911	7.63425311095706e-82
Actg1	4.04016462701062e-80	0.669379	0.973	0.941	6.66909974980643e-76
Eef1a1	4.60908268842821e-79	0.411183	1	0.999	7.60821279378844e-75
Gm26561	1.78373529849878e-76	-1.42267	0.338	0.599	2.94441185723194e-72
Cd37	2.15495019795231e-76	0.45624	0.998	0.981	3.55717629175987e-72
Zfp36	2.70795473227462e-75	0.875144	0.893	0.772	4.47002087656571e-71
Igkv14-100	4.66553806319163e-72	-0.271061	0.007	0.14	7.70140368091043e-68
Igkc	8.4617940841489e-71	-0.624247	0.879	0.915	1.39678834947046e-66
Msi2	4.26448588873458e-70	-1.14181	0.399	0.638	7.03938685653417e-66
Cd79a	1.63444669454645e-69	0.295018	1	0.997	2.69798115868783e-65
H3f3a	5.65057392930245e-69	0.324566	1	1	9.32740238509956e-65
Ptprj	2.25408401608234e-68	-0.939998	0.654	0.807	3.72081648534712e-64
Chst3	1.28883957016479e-67	-0.993475	0.521	0.734	2.12748747847102e-63
Arhgdib	4.25028314927545e-66	0.496313	0.975	0.931	7.01594239450898e-62
S100a8	1.5313625215252e-64	-7.06856	0.001	0.108	2.52782011428164e-60
Ly6e	4.46467033650221e-63	0.336148	1	1	7.3698313244642e-59
Wdfy4	1.10800348785909e-62	-0.919069	0.516	0.723	1.82898135740899e-58
Ikzf1	1.97725845316478e-61	-0.804922	0.655	0.822	3.2638605286391e-57
Eif5a	9.9006786804197e-60	0.67682	0.867	0.729	1.63430502977688e-55
S100a9	6.98562666126256e-59	-8.12914	0.001	0.096	1.15311739297461e-54
Arhgap15	7.21698763812489e-59	-0.560199	0.873	0.952	1.19130814942528e-54
Rac2	9.13498978905258e-59	0.433951	0.985	0.957	1.50791276447891e-54
Cmip	1.83027093836159e-58	-1.23397	0.247	0.477	3.02122823795348e-54
Prkcb	2.2137998300063e-57	-0.698723	0.735	0.865	3.6543193793914e-53
Clic1	7.52525344234611e-57	0.543976	0.925	0.842	1.24219358572807e-52
Gm19951	1.4111008352947e-56	-1.16904	0.347	0.572	2.32930414882096e-52
Pcbp1	1.09639635451318e-54	0.758977	0.758	0.574	1.80982146239491e-50
H2-D1	1.8022521138389e-54	0.36168	0.999	0.993	2.97497756431388e-50
Rpl36al	6.05409229518918e-53	-0.851981	0.517	0.702	9.99349015166879e-49
Camk1d	3.22760832675077e-50	-0.620986	0.736	0.873	5.3278130649675e-46
H3f3b	8.62309564547124e-50	0.359535	0.999	0.998	1.42341439819794e-45
H2-DMb2	2.71019361955693e-49	0.670671	0.822	0.666	4.47371660780262e-45
Foxp1	1.98261152569995e-48	-0.427883	0.966	0.991	3.2726968454729e-44
Rps29	2.62910760472232e-48	-0.298454	1	1	4.33986792311514e-44
Rpl13a	4.80044505179993e-47	-0.861472	0.439	0.636	7.92409464700615e-43
Capg	4.86514707864995e-46	0.885112	0.629	0.427	8.03089828272747e-42
Iqsec1	1.14210961191314e-45	-1.17672	0.215	0.415	1.88528033638502e-41
Slc15a2	1.64444634110785e-45	2.58044	0.193	0.031	2.71448757526673e-41
Rps4x	3.63326764229484e-45	0.260127	1	1	5.99743489713609e-41
Cux1	2.14584949797834e-44	-0.809956	0.519	0.691	3.54215376631284e-40
Gm15564	2.36596877966211e-44	-1.54222	0.134	0.31	3.90550466458824e-40
Nedd9	8.09551295436171e-44	-0.599795	0.771	0.877	1.33632632337649e-39
Gphn	2.59104546241734e-43	-0.746373	0.57	0.738	4.27703874481231e-39
Cyb561a3	3.29645693280749e-43	0.97557	0.55	0.339	5.44146145898532e-39
Ebf1	3.37586941159339e-43	-0.494405	0.989	0.994	5.57254763771721e-39
Rpl8	4.34971213203671e-43	0.279238	0.999	0.996	7.18006981635299e-39
Mbnl1	1.21702654711369e-42	-0.576798	0.733	0.854	2.00894572132058e-38
Psmb8	1.39170232771941e-42	0.551454	0.849	0.704	2.29728303236643e-38
Ubc	2.05368924536138e-42	0.655449	0.756	0.605	3.39002483731803e-38
Mtss1	2.15003384708847e-42	-0.762861	0.564	0.733	3.54906087138893e-38
Cnp	1.86869274843294e-41	0.644813	0.791	0.64	3.08465111983826e-37
Hspa8	1.07984398409329e-40	0.496895	0.916	0.839	1.7824984645428e-36
Eef2	4.25667190037794e-40	0.399666	0.961	0.903	7.02648830595387e-36
Pfn1	4.68004143654031e-40	0.308898	0.999	0.997	7.72534439929709e-36
Rpl3	1.386523179124e-39	0.363554	0.989	0.972	2.28873381177999e-35
Ankrd44	1.45748673850882e-39	-0.699865	0.549	0.714	2.40587335925652e-35
Ppm1e	2.16263491721711e-39	-1.34934	0.224	0.399	3.56986145785029e-35
Med13	2.32672742246675e-39	-0.904272	0.386	0.564	3.84072895626586e-35
Hivep2	7.47085681505981e-39	-0.921763	0.404	0.575	1.23321433446192e-34
Myl12b	1.52935715027644e-38	0.458538	0.906	0.811	2.52450984796132e-34
CAAA01147332.1	4.62823984397221e-38	0.727603	0.681	0.532	7.63983551044493e-34
Igkv8-28	6.98036494674046e-38	0.566304	0.025	0.129	1.15224884175845e-33
Rsrp1	9.89582185219002e-38	0.644601	0.758	0.618	1.63350331314101e-33
Arid1b	2.53263065828358e-37	-0.790918	0.471	0.634	4.18061342762871e-33
Ppp3ca	4.13073605416683e-37	-0.577942	0.758	0.86	6.81860600461318e-33
Pkm	1.17687134481673e-36	0.846551	0.534	0.336	1.94266152888898e-32
mt-Co1	8.69098386920767e-36	-0.19104	1	1	1.43462070729011e-31
H2-Aa	1.28551706866553e-35	0.41089	0.955	0.872	2.12200302524619e-31
Rpl21	1.97981677393533e-35	0.242745	1	0.999	3.26808354873505e-31
Napsa	4.21132038333699e-35	0.4274	0.916	0.842	6.95162655677437e-31
Rpl27	8.67324196477086e-35	-0.32084	0.969	0.99	1.43169205112473e-30
Eif3f	1.09635859821956e-34	0.423925	0.913	0.832	1.80975913808104e-30
Cdk8	1.22738460268465e-34	0.567136	0.997	0.995	2.02604376365156e-30
Ablim1	4.27759960563291e-34	-0.680769	0.531	0.687	7.06103366901824e-30
Inpp5d	1.19311941438751e-33	-0.79121	0.426	0.59	1.96948221732946e-29
Rps11	1.38133338015288e-33	0.255196	1	0.999	2.28016701061836e-29
Maml2	3.75463243591211e-33	-1.04421	0.306	0.472	6.19777176196011e-29
Kansl1	3.7664255229136e-33	-0.726599	0.484	0.642	6.21723861067349e-29
Fth1	4.35975662010969e-33	0.279651	0.999	0.997	7.19665025281506e-29
Dgkd	4.69552877646777e-33	-0.646934	0.574	0.718	7.75090935131536e-29
Aff1	6.64269231913077e-33	-0.806821	0.48	0.621	1.09650922111892e-28
Gnb2	9.99072302724533e-33	0.611917	0.704	0.558	1.64916865010739e-28
Gm48099	1.06033120038199e-32	-1.08909	0.237	0.4	1.75028871247055e-28
Zbtb20	1.35196141532793e-32	-0.714955	0.486	0.642	2.23168270828181e-28
Hdac9	6.1339150698965e-32	-0.744263	0.603	0.715	1.01252536058782e-27
Txnip	6.86483481272434e-32	0.631905	0.748	0.612	1.13317828253641e-27
Chd4	7.05950919745816e-32	-0.67399	0.422	0.598	1.16531318322442e-27
Ltb	7.25879385707248e-32	0.49552	0.867	0.756	1.19820910198695e-27
Plekha2	8.07785133901508e-32	-0.596578	0.599	0.74	1.33341092053122e-27
Ptpn6	1.32805009674786e-31	0.444063	0.903	0.828	2.1922122947017e-27
Hist1h2ap	1.39997356306109e-31	-1.83426	0.054	0.165	2.31093636054494e-27
Ddx17	1.54407588984841e-31	-0.790852	0.362	0.53	2.54880607137277e-27
Gnai2	1.71766100146925e-31	0.387651	0.936	0.895	2.8353430151253e-27
Map3k1	2.39592409207894e-31	-0.636034	0.539	0.686	3.95495189879471e-27
Med13l	2.81200881956973e-31	-1.16989	0.144	0.292	4.64178295846376e-27
Akt3	7.85326889926749e-31	-0.839923	0.352	0.517	1.29633909720208e-26
Tcf12	1.24336329052941e-30	-0.798792	0.379	0.54	2.0524197836769e-26
Plcl2	1.95077285486316e-30	-0.869217	0.343	0.504	3.22014075152261e-26
Syk	2.08429249435107e-30	-0.442899	0.864	0.913	3.44054162042531e-26
Ms4a1	2.34291636410114e-30	0.286662	0.998	0.983	3.86745204222175e-26
Arpc3	7.42345286964374e-30	0.405554	0.895	0.781	1.22538936519209e-25
Sik3	1.14449093612783e-29	-0.949423	0.255	0.416	1.88921118826621e-25
Aldh2	1.49308002633269e-29	0.803557	0.536	0.37	2.46462719946737e-25
Rps28	2.59168159650261e-29	-0.235412	0.999	1	4.27808881134686e-25
Runx1	4.59625245999567e-29	-0.704693	0.503	0.642	7.58703393571486e-25
Ptprc	5.00147733449763e-29	-0.399354	0.878	0.928	8.25593863605523e-25
Slc25a5	5.34109317064392e-29	0.526787	0.75	0.621	8.81654249678192e-25
Sorl1	7.87145461660845e-29	-0.73367	0.433	0.584	1.29934101356356e-24
Arhgef18	9.75801705342285e-29	-0.971148	0.277	0.431	1.61075587500851e-24
Ly6d	1.0166430749087e-28	0.261537	0.999	0.997	1.6781727237518e-24
H2-Eb1	1.0869064613785e-28	0.391986	0.928	0.831	1.79415649579749e-24
Rere	1.38818357451385e-28	-0.731175	0.439	0.585	2.29147462645001e-24
Ccnd3	2.97337112705938e-28	-0.708455	0.506	0.634	4.90814371943692e-24
Rpl29	6.58559751620941e-28	0.290727	0.985	0.978	1.08708458200069e-23
Bcl11a	7.632096500137e-28	-0.689619	0.547	0.677	1.25983016927761e-23
Rpl9	1.12199305277853e-27	0.198411	1	0.999	1.85207393222152e-23
Rpl19	1.35420838940656e-27	0.183652	1	1	2.23539178839341e-23
Cyfip2	1.52087988106945e-27	-0.630712	0.49	0.636	2.51051641968133e-23
Rpsa	1.86272604678212e-27	0.253283	1	0.995	3.07480188542325e-23
Rapgef1	2.05967088912478e-27	-0.826507	0.261	0.421	3.39989873667828e-23
Hnrnph1	2.37248908665677e-27	-0.781019	0.298	0.457	3.91626773534433e-23
Gm9493	2.57531508737522e-27	0.86812	0.424	0.259	4.25107261473027e-23
Btbd9	2.8643020558773e-27	-0.891011	0.289	0.439	4.72810340363666e-23
Grk2	3.52246790661984e-27	-0.650154	0.49	0.627	5.81453777345737e-23
Aldoa	5.25946103932788e-27	0.616481	0.608	0.446	8.68179233761853e-23
BC005537	5.29666456765506e-27	-1.26673	0.106	0.23	8.7432042018282e-23
Camk2b	7.83021873226997e-27	-1.27155	0.115	0.242	1.2925342061358e-22
Taldo1	9.58725264026484e-27	0.55497	0.638	0.475	1.58256779332852e-22
Ppia	1.23651414531721e-26	0.245124	0.998	0.995	2.04111389967512e-22
Ncf4	1.88821098848288e-26	0.672601	0.627	0.496	3.11686987868869e-22
Cnn2	2.23426372148468e-26	0.645127	0.635	0.494	3.68809912505476e-22
Plcg2	2.8125064245371e-26	-0.565901	0.543	0.676	4.64260435498339e-22
AY036118	2.90803157642551e-26	-0.593637	0.813	0.883	4.80028772320559e-22
Fos	3.07192286583358e-26	0.977628	0.462	0.302	5.07082307463148e-22
Nedd4l	3.56700310008144e-26	-0.821761	0.275	0.428	5.88805201730443e-22
Prkca	8.31726991807997e-26	-0.8858	0.351	0.484	1.37293174537746e-21
Fryl	1.07064478277536e-25	-0.742278	0.359	0.509	1.76731334292729e-21
Ppp1ca	1.1293163505456e-25	0.40877	0.858	0.764	1.86416249984561e-21
Fbxo11	1.96833498003115e-25	-0.859429	0.288	0.434	3.24913055153742e-21
Jund	2.44379778650746e-25	0.288374	0.984	0.957	4.03397700618786e-21
Cecr2	2.59632564350532e-25	-0.978151	0.286	0.423	4.28575473973424e-21
Zfp407	6.78168098658833e-25	-0.914592	0.215	0.357	1.11945208045614e-20
Gpi1	6.88690650053987e-25	0.657811	0.516	0.356	1.13682165604412e-20
Usp34	9.22922898090916e-25	-0.747624	0.323	0.47	1.52346882787867e-20
Exoc4	1.22250346920087e-24	-0.737366	0.404	0.539	2.01798647660988e-20
Tnrc6b	1.24104453498153e-24	-0.612105	0.475	0.621	2.04859221389401e-20
Lyn	1.28776575136316e-24	-0.350315	0.925	0.945	2.12571492577517e-20
Kcnq5	2.70593894356706e-24	-0.779994	0.475	0.595	4.46669341414614e-20
Dazap2	3.29188185332467e-24	0.482569	0.7	0.569	5.43390937528303e-20
Crebbp	4.01443247615522e-24	-0.742817	0.332	0.476	6.62662368838943e-20
Celf2	4.26816650481649e-24	-0.582223	0.445	0.593	7.04546244950058e-20
Bicra	4.37840335416177e-24	-0.875982	0.237	0.378	7.22743041671483e-20
Traf3	5.29646765086184e-24	-0.745281	0.356	0.497	8.74287915127763e-20
Acp5	7.82850614481428e-24	0.531683	0.672	0.539	1.29225150932449e-19
Ptk2b	8.22264544848135e-24	-0.563443	0.562	0.679	1.35731208418082e-19
Lyz2	1.10459841181462e-23	-4.02575	0.003	0.048	1.82336059838239e-19
Foxn3	1.56517642027734e-23	-0.519858	0.688	0.771	2.5836367169518e-19
Gigyf1	1.78322973765249e-23	-1.33378	0.078	0.182	2.94357732794296e-19
Hist1h2ab	2.39826242290275e-23	-2.11466	0.02	0.086	3.95881178148557e-19
Tkt	2.6104326256634e-23	0.723824	0.456	0.3	4.30904113518257e-19
Gnaq	2.74255527678903e-23	-0.907051	0.214	0.35	4.52713599539565e-19
mt-Nd5	3.08479667021438e-23	-0.337718	0.864	0.923	5.09207386352287e-19
Nipbl	3.40766692320443e-23	-0.553622	0.561	0.673	5.62503579013355e-19
Vps54	3.68929890295105e-23	-1.02261	0.148	0.272	6.0899256991013e-19
Ikzf3	3.73568581734789e-23	-0.35949	0.934	0.942	6.16649657869617e-19
Gm45552	4.22281883683424e-23	2.14179	0.133	0.035	6.97060705396229e-19
Arid1a	4.52467662666671e-23	-0.672108	0.372	0.515	7.46888370763873e-19
Ypel3	4.57522119606137e-23	0.458388	0.758	0.632	7.55231762833851e-19
Pecam1	4.94741684768262e-23	-0.715634	0.356	0.497	8.1667009904697e-19
mt-Nd4	5.14857280443512e-23	-0.323933	0.894	0.945	8.49874912828104e-19
Arpc1b	5.92496776801903e-23	0.419133	0.807	0.724	9.78034429466902e-19
Coro1b	6.24826409378554e-23	0.682975	0.496	0.345	1.03140095396118e-18
Mef2d	6.47838178913309e-23	-0.620764	0.446	0.577	1.0693864819322e-18
Tmem163	9.07350756230099e-23	-0.546513	0.749	0.806	1.49776389330902e-18
Myo1e	9.27198372121503e-23	-0.64327	0.516	0.631	1.53052635286097e-18
Txndc5	1.03041792890142e-22	0.577493	0.623	0.476	1.70091087523758e-18
Psmb10	1.16170064319154e-22	0.566659	0.589	0.436	1.91761925171628e-18
Zfp608	1.57145756267724e-22	-0.756833	0.336	0.47	2.59400499871133e-18
Ier5	1.7780861542466e-22	0.551094	0.7	0.587	2.93508681481486e-18
Rhoa	1.8630931377833e-22	0.369688	0.874	0.8	3.07540784253889e-18
Rpl13	2.12630024138168e-22	0.176168	1	1	3.50988380844875e-18
Tmem131l	6.88460242256167e-22	-0.59892	0.511	0.626	1.13644132189225e-17
Fhit	8.89419503350884e-22	-1.0184	0.264	0.391	1.4681647741813e-17
Pik3ap1	9.67026947892618e-22	-0.701578	0.425	0.552	1.59627138288635e-17
Akap13	1.12131624650773e-21	-0.459056	0.649	0.755	1.85095672811031e-17
Mtmr3	1.45242832806067e-21	-0.77613	0.249	0.387	2.39752344112975e-17
Rps21	1.50100487590085e-21	-0.222895	0.999	0.998	2.47770874864953e-17
Rhoq	1.67439217049432e-21	-0.84465	0.246	0.377	2.76391915583497e-17
Ncoa2	2.24083903795096e-21	-0.933433	0.228	0.356	3.69895299994566e-17
Aup1	4.38430911712561e-21	0.725161	0.42	0.275	7.23717905963925e-17
Zeb2	4.87711350140268e-21	-0.557048	0.595	0.709	8.0506512567654e-17
Smg1	6.3749477288737e-21	-0.632672	0.369	0.504	1.05231262160518e-16
Lsp1	6.4562881998834e-21	0.362571	0.873	0.806	1.06573949315475e-16
Cib1	7.04297253267944e-21	0.449975	0.697	0.565	1.1625834759694e-16
Jun	7.61850950178132e-21	0.61387	0.545	0.395	1.25758736345904e-16
Stag1	7.74852838121573e-21	-0.637488	0.371	0.504	1.27904957988728e-16
Eif1	9.42007033754309e-21	0.245221	0.988	0.981	1.55497101061824e-16
Wdr26	9.63872503906714e-21	-0.867128	0.179	0.303	1.59106434219881e-16
Jarid2	1.03021633536195e-20	-0.630545	0.438	0.566	1.70057810478198e-16
Glcci1	1.09021260438759e-20	0.933538	0.3	0.168	1.79961394606259e-16
Btla	1.16012698833183e-20	-0.505046	0.572	0.683	1.91502161963936e-16
Itm2b	1.31831360721229e-20	0.317869	0.881	0.815	2.17614027142533e-16
Tsc22d3	1.32333185585289e-20	0.649735	0.558	0.412	2.18442389445637e-16
Fam49b	1.36928788339078e-20	-0.424942	0.712	0.789	2.26028350911317e-16
Clasp1	1.57135595148853e-20	-0.908615	0.198	0.323	2.59383726912211e-16
Elmo1	1.72128728883098e-20	-0.589046	0.485	0.603	2.8413289276733e-16
Gm26740	2.09965751287381e-20	-0.44963	0.652	0.744	3.46590465650079e-16
Camp	2.10057861676749e-20	-5.16904	0.001	0.034	3.46742512269809e-16
Phf21a	2.7013047741688e-20	-0.757283	0.318	0.447	4.45904379072043e-16
Rab4b	4.84008332148911e-20	0.747193	0.398	0.26	7.98952553878207e-16
Fli1	5.0274775744635e-20	-0.466707	0.647	0.749	8.29885723216689e-16
Fbxl17	5.31817200941322e-20	-0.832494	0.258	0.385	8.7787065359384e-16
Brwd1	5.75714034996329e-20	-0.639575	0.397	0.522	9.5033115756844e-16
Ap2m1	5.97018608988254e-20	0.706795	0.413	0.27	9.8549861785691e-16
Zdhhc14	6.98395156068298e-20	-0.762786	0.323	0.451	1.15284088412194e-15
Atp5d	9.85801093691402e-20	0.396507	0.77	0.663	1.6272618653564e-15
Pold4	1.47973022280186e-19	0.414654	0.754	0.642	2.44259067877903e-15
Bcr	1.73082975501931e-19	-1.09678	0.113	0.217	2.85708067661037e-15
Irf1	1.9661019168762e-19	0.961753	0.365	0.233	3.24544443418755e-15
Tnrc6c	1.9720470935205e-19	-0.617417	0.367	0.496	3.25525813727429e-15
Sys1	2.31306701219442e-19	-1.02073	0.142	0.251	3.81817971702933e-15
Lrba	3.01701612127275e-19	-0.707147	0.265	0.396	4.98018851138493e-15
Iglc3	3.25624425196505e-19	0.33291	0.924	0.897	5.3750823867187e-15
Ighd	3.36532955880929e-19	-0.730556	0.386	0.505	5.5551495027265e-15
Taok1	3.50104074856412e-19	-0.754954	0.217	0.344	5.77916796365479e-15
Cd22	3.57573338357336e-19	-0.511049	0.516	0.635	5.90246309626455e-15
Inpp4b	3.65776181453521e-19	-0.603303	0.536	0.646	6.03786742725327e-15
Strbp	3.94696396681928e-19	-0.556128	0.47	0.592	6.51525342002859e-15
Eif4g3	4.60094657911663e-19	-0.583525	0.379	0.512	7.59478251814781e-15
Snx25	5.40789541642108e-19	-0.915932	0.148	0.26	8.92681296388628e-15
Dyrk1a	5.60106023671856e-19	-0.834712	0.215	0.334	9.24567013275132e-15
Ifi47	6.6626332327858e-19	0.91852	0.327	0.202	1.09980086773595e-14
Cope	6.82727645641902e-19	0.665093	0.444	0.309	1.12697852466109e-14
Rpl38	8.05029884250813e-19	-0.221529	0.995	0.997	1.32886282993282e-14
Sh3kbp1	9.0967199256426e-19	-0.528278	0.48	0.592	1.50159555812582e-14
St6gal1	1.05920657680624e-18	-0.543517	0.565	0.671	1.74843229633406e-14
Sept1	1.08702301607881e-18	0.468503	0.66	0.544	1.79434889264129e-14
Agbl1	1.41894933178934e-18	-0.709605	0.555	0.648	2.34225966198466e-14
Lypla2	1.47752114626982e-18	0.657522	0.372	0.236	2.43894415614759e-14
Igkv14-130	1.50215100957097e-18	-1.45225	0.002	0.035	2.47960067149881e-14
Itpr1	1.63121786050331e-18	-0.619481	0.387	0.506	2.69265132233282e-14
Lbh	2.00668428997552e-18	-0.583164	0.466	0.58	3.31243375746259e-14
Vti1a	2.08144839762006e-18	-0.838162	0.286	0.4	3.43584686995143e-14
Man2a1	2.33247024071407e-18	-0.738967	0.3	0.421	3.85020862634672e-14
Arfgef1	2.49005978064618e-18	-0.787084	0.194	0.312	4.11034167991265e-14
Rps27a	2.50112639054681e-18	0.155167	1	1	4.12860933287561e-14
Kmt2c	2.73857352114354e-18	-0.618941	0.356	0.477	4.52056331135164e-14
Ell3	2.75734429030435e-18	1.10778	0.211	0.103	4.55154822000539e-14
Vps13b	2.80160069960218e-18	-0.666009	0.343	0.465	4.62460227483332e-14
Psme1	2.86572028697062e-18	0.387989	0.792	0.704	4.73044447770241e-14
Man1a	3.24124286271642e-18	-0.645091	0.445	0.554	5.35031959348599e-14
Tnfrsf13c	3.80069142329437e-18	0.416623	0.765	0.669	6.27380133243201e-14
Ifi27l2a	4.09000810306706e-18	0.458929	0.849	0.786	6.75137637573279e-14
Rpl11	4.1225665533979e-18	0.16017	1	1	6.80512060969391e-14
Atp5b	4.41189801678897e-18	0.408578	0.742	0.642	7.28272005631355e-14
mt-Cytb	5.61717465330848e-18	-0.180347	0.999	0.999	9.27227020021632e-14
Dock8	5.74927915978694e-18	-0.539643	0.473	0.592	9.49033510906029e-14
Itpr3	8.23259556032388e-18	-0.708014	0.27	0.393	1.35895454914266e-13
Osbpl8	9.13587689280094e-18	-0.692439	0.314	0.433	1.50805919869465e-13
Atp5c1	9.58396055933779e-18	0.428504	0.678	0.555	1.58202436952989e-13
Zfp710	1.19344949589241e-17	-1.00096	0.144	0.248	1.9700270828696e-13
Arhgap24	1.27416345913309e-17	-0.684618	0.422	0.535	2.10326162199099e-13
Mgea5	1.32108590291813e-17	-0.778091	0.208	0.323	2.18071649994696e-13
Atp2a3	1.63763329555231e-17	-0.456569	0.556	0.663	2.7032412809682e-13
Myh9	1.72371656458169e-17	-0.419192	0.625	0.717	2.84533893315499e-13
Itpr2	1.89973471235086e-17	-0.616703	0.37	0.489	3.13589208967757e-13
Hnrnpf	2.05109468662607e-17	0.359101	0.81	0.74	3.38574199921365e-13
Pds5b	2.16703839036127e-17	-0.809052	0.201	0.314	3.57713027096934e-13
Rpl5	2.21350331103194e-17	-0.363009	0.724	0.803	3.65382991552042e-13
Rai1	2.4031516715356e-17	-0.920712	0.127	0.229	3.96688246420381e-13
Ano6	2.48400128726409e-17	-0.868188	0.199	0.309	4.10034092488684e-13
Cic	2.52342806687724e-17	-0.836318	0.195	0.307	4.16542270999427e-13
Mark2	2.54729926571362e-17	-0.714842	0.241	0.361	4.20482689791347e-13
Ddx3x	2.74708957198589e-17	-0.831837	0.191	0.303	4.5346207564771e-13
Btf3	3.03191287982761e-17	0.257175	0.926	0.897	5.00477859073144e-13
Fam172a	3.13588505093247e-17	-0.586176	0.422	0.538	5.17640545357423e-13
Rbm3	3.27387110287839e-17	0.362396	0.832	0.771	5.40417902952135e-13
Ssh2	3.9511546067879e-17	-0.597771	0.398	0.514	6.52217090942478e-13
Vim	4.02774185360751e-17	0.536334	0.676	0.585	6.64859347774992e-13
Pik3ca	4.28758962178003e-17	-0.848117	0.166	0.275	7.0775241886723e-13
S1pr4	4.51901691435798e-17	0.694223	0.367	0.239	7.45954122053072e-13
Csk	4.67083035274998e-17	0.380462	0.773	0.695	7.7101396632844e-13
Maml3	5.50690969013546e-17	-1.02809	0.169	0.273	9.0902558255066e-13
Mllt6	5.97065729880045e-17	-1.06269	0.103	0.195	9.85576400312991e-13
Lgals9	6.9777944369737e-17	0.510287	0.518	0.381	1.15182452771125e-12
Huwe1	7.04564468432915e-17	-0.735021	0.269	0.384	1.16302456804221e-12
Il2rg	7.15831746796595e-17	0.430702	0.668	0.551	1.18162346443714e-12
Tnrc18	7.1608223406816e-17	-0.953781	0.131	0.23	1.18203694377631e-12
Itpkb	7.79869781991028e-17	-0.82243	0.166	0.275	1.28733104913259e-12
Cd44	8.29302558005836e-17	-0.928326	0.176	0.283	1.36892973250023e-12
Dennd5b	8.33847727035506e-17	-0.66569	0.383	0.492	1.37643244301751e-12
Gm10076	9.5382525482677e-17	-1.0695	0.1	0.191	1.57447934814255e-12
Polr2e	9.59287600213441e-17	0.604315	0.447	0.316	1.58349604167233e-12
Picalm	9.79331117633623e-17	-0.655666	0.262	0.382	1.61658187587782e-12
Fry	9.92840304841746e-17	-0.680561	0.368	0.475	1.63888149120227e-12
Arf1	9.97732021598373e-17	0.480692	0.609	0.489	1.64695624805243e-12
Eif3i	1.0225162880233e-16	0.533372	0.497	0.363	1.68786763664005e-12
Sh3pxd2a	1.11012534274032e-16	-0.918734	0.128	0.228	1.83248390326144e-12
Asap1	1.1162111343993e-16	-0.715563	0.253	0.368	1.84252971955293e-12
Chmp1a	1.11754794877324e-16	0.914886	0.233	0.124	1.84473639903999e-12
Mycbp2	1.15818975983769e-16	-0.505451	0.477	0.588	1.91182383656407e-12
Cyth1	1.16859245509068e-16	-0.483357	0.511	0.619	1.92899556561819e-12
Card11	1.18398181911647e-16	-0.510828	0.475	0.587	1.95439878881556e-12
Smg6	1.67343490792413e-16	-0.616162	0.377	0.49	2.76233900251036e-12
Dhx15	1.78995225118825e-16	-0.587976	0.299	0.423	2.95467418103645e-12
Mrps16	1.97349720119912e-16	0.614656	0.477	0.363	3.2576518300194e-12
Iqgap1	2.23658688276583e-16	-0.346972	0.723	0.789	3.69193396738155e-12
Ptp4a3	2.33674580140581e-16	0.37285	0.791	0.71	3.85726629438058e-12
Rock1	2.46127871690081e-16	-0.59267	0.354	0.469	4.06283277798817e-12
Cdk19	2.99144918386934e-16	-0.824541	0.18	0.287	4.93798516781312e-12
Rpl37a	3.2866637973348e-16	-0.166134	1	1	5.42529593026056e-12
Ankrd17	3.68338828488805e-16	-0.642857	0.296	0.415	6.0801690418647e-12
Cbl	4.31093163065643e-16	-0.700966	0.247	0.362	7.11605484272457e-12
Baz2b	4.43748458149731e-16	-0.43069	0.569	0.681	7.3249557986776e-12
Ppp1r16b	4.54696461943438e-16	-0.741653	0.272	0.383	7.50567449730034e-12
Malat1	4.93532875787982e-16	-0.178314	1	1	8.14674718063222e-12
Dmxl1	5.47000369400033e-16	-0.425659	0.555	0.667	9.02933509768635e-12
Prrc2a	5.65455141052931e-16	-0.623474	0.313	0.431	9.33396801336073e-12
Ngp	6.08228964477226e-16	-5.33019	0	0.025	1.00400355166256e-11
Hipk1	6.16408065887946e-16	-0.827164	0.162	0.265	1.01750479436123e-11
Ppp2r5c	6.46012735765935e-16	-0.800494	0.177	0.283	1.06637322292883e-11
Nsd1	6.57978461235163e-16	-0.593765	0.426	0.525	1.08612504596088e-11
Vdac2	8.63096856179128e-16	0.512159	0.494	0.366	1.42471398049489e-11
Zfand3	9.56883982878876e-16	-0.677645	0.293	0.405	1.57952839053816e-11
Rab1b	9.72355748288927e-16	0.717317	0.332	0.214	1.60506763370053e-11
Fam107b	1.29961677919843e-15	-0.529646	0.516	0.61	2.14527741742285e-11
Ankhd1	1.32503201353795e-15	-0.688322	0.282	0.394	2.18723034474709e-11
Lyst	1.81972873763693e-15	-0.690727	0.234	0.344	3.00382622721728e-11
Cd52	1.85339770352193e-15	0.223665	0.998	0.98	3.05940358920365e-11
Pum2	1.98782942201889e-15	-0.608151	0.318	0.431	3.28131002692658e-11
Pan3	1.99215962328045e-15	-0.616113	0.306	0.418	3.28845789014904e-11
Pdlim2	2.11070507522223e-15	0.731855	0.325	0.211	3.48414086766934e-11
Fam193b	2.182267724844e-15	-0.95646	0.088	0.173	3.60226933339999e-11
Acd	2.18721021125814e-15	0.705999	0.311	0.195	3.61042789572381e-11
Myb	2.32913078449518e-15	-1.4698	0.056	0.125	3.84469618596619e-11
Jmjd1c	2.37061170027055e-15	-0.652657	0.356	0.459	3.91316873363659e-11
Ptma	2.51828890595406e-15	0.169385	1	0.999	4.15693949705836e-11
Apobec3	2.91573626092675e-15	0.315873	0.827	0.752	4.81300584591179e-11
Susd1	3.00368679168461e-15	-0.595707	0.37	0.48	4.95818578703379e-11
Rps3	4.12283172376982e-15	0.151674	0.999	0.997	6.80555832642685e-11
Srsf2	4.18942403957479e-15	0.45307	0.599	0.483	6.9154822621261e-11
Lrch1	4.47119898537724e-15	-0.506463	0.44	0.547	7.38060816516221e-11
Rps5	4.54666865798944e-15	0.150485	1	1	7.50518595374318e-11
Btg1	5.06015001617105e-15	0.235652	0.972	0.945	8.35278963169355e-11
Cacna1e	5.6480417382669e-15	-0.729219	0.347	0.447	9.32322249735717e-11
Nfkbia	6.00834723209397e-15	0.40838	0.73	0.633	9.91797877601752e-11
Cd24a	6.21897069721579e-15	0.305211	0.92	0.887	1.02656549298941e-10
Id3	6.4142860537853e-15	0.574062	0.552	0.436	1.05880619889834e-10
Mdh1	6.47640852739293e-15	0.492899	0.529	0.408	1.06906075561675e-10
Zbtb18	7.17535071444393e-15	-0.832392	0.132	0.226	1.18443514243326e-10
Ftl1	8.44785580328656e-15	0.193753	0.982	0.973	1.39448755744851e-10
Cobll1	8.46698213308697e-15	-0.561728	0.379	0.491	1.39764474070867e-10
Arap2	8.53454234880958e-15	-0.664204	0.254	0.363	1.408796905518e-10
Tcf20	8.74280558751306e-15	-0.719997	0.226	0.331	1.44317491833078e-10
Rfx7	8.94523889128591e-15	-0.593625	0.317	0.429	1.47659058378456e-10
Slfn2	9.87597606575038e-15	0.412955	0.65	0.534	1.63022736917342e-10
Ehd1	1.11542899203215e-14	0.666322	0.365	0.249	1.84123863714746e-10
Hist1h3c	1.16205529407437e-14	-2.70961	0.006	0.04	1.91820467392856e-10
Arhgap17	1.19100328061122e-14	-0.361802	0.681	0.767	1.96598911530494e-10
Susd6	1.20347334734021e-14	-0.709226	0.233	0.338	1.98657345445448e-10
Cct7	1.29239664872752e-14	0.638185	0.353	0.237	2.13335914805451e-10
Kmt2d	1.36653556901239e-14	-0.910534	0.121	0.21	2.25574026376876e-10
Ppp2r1a	1.47175809110071e-14	0.589755	0.388	0.27	2.42943108097994e-10
Fcmr	1.50607020215027e-14	0.398834	0.779	0.689	2.48607008268944e-10
H2-Ab1	1.51151267241634e-14	0.258706	0.951	0.882	2.49505396835766e-10
Wnk1	1.51616073639566e-14	-0.555183	0.377	0.484	2.50272652756831e-10
Sumo2	1.679335454218e-14	0.329572	0.799	0.717	2.77207903427765e-10
Sf3a2	1.69441409993147e-14	0.742282	0.259	0.152	2.79696935475688e-10
Xylt1	1.7213617396392e-14	-0.831822	0.244	0.343	2.84145182362243e-10
Apc	1.78266696030942e-14	-0.664317	0.3	0.404	2.94264835138276e-10
Mcl1	1.85807792099985e-14	0.251229	0.93	0.901	3.06712922419445e-10
H2-T23	1.94819272174628e-14	0.358114	0.735	0.645	3.21588172578658e-10
Irf7	1.97312920556727e-14	1.41547	0.136	0.058	3.2570443796299e-10
Zcchc11	2.24672979993363e-14	-0.323112	0.753	0.82	3.70867688075045e-10
Ash1l	2.44418160476879e-14	-0.532786	0.441	0.538	4.03461057499184e-10
Psme2	2.51718437453356e-14	0.451707	0.652	0.557	4.15511624704254e-10
Jchain	2.74225703484153e-14	-1.69802	0.023	0.072	4.52664368741291e-10
Mif4gd	2.7701184524444e-14	0.562357	0.504	0.396	4.57263452944997e-10
Fbxw7	2.84808767267501e-14	-0.968124	0.109	0.194	4.70133832128464e-10
Cblb	2.87915349970642e-14	-0.50992	0.423	0.529	4.75261868196538e-10
Trip12	2.8907096785991e-14	-0.642152	0.296	0.4	4.77169446646353e-10
Oaz1	2.89565233300392e-14	0.179813	0.99	0.98	4.77985330608957e-10
Junb	2.91169254977687e-14	0.427681	0.678	0.583	4.80633089191669e-10
Wipf1	2.92973378470361e-14	-0.501518	0.384	0.497	4.83611155841025e-10
Hist1h1b	3.03565393678836e-14	-1.02755	0.062	0.132	5.01095395345655e-10
Aes	3.14407894114285e-14	0.407344	0.637	0.535	5.18993110814451e-10
Tmsb4x	3.17731615908263e-14	0.120953	1	1	5.24479578379769e-10
Gramd4	3.34280315881999e-14	-0.683133	0.218	0.321	5.51796517426415e-10
Ambra1	3.53231712994898e-14	-0.751684	0.208	0.309	5.83079588640678e-10
Prmt1	3.69893956413674e-14	0.622815	0.365	0.25	6.10583953852051e-10
Cyba	4.15366533476217e-14	0.23937	0.952	0.922	6.85645536809191e-10
Irs2	4.2600038541212e-14	-1.22768	0.061	0.129	7.03198836199786e-10
Rps27	4.4784013257201e-14	-0.15145	1	1	7.39249706836616e-10
Cerk	4.82618743584155e-14	-0.411504	0.531	0.624	7.96658760034365e-10
Wasf2	5.00995576447228e-14	-0.45977	0.531	0.608	8.26993398041439e-10
Fnbp1	5.02062290933582e-14	-0.624716	0.318	0.426	8.28754223644065e-10
Rptor	6.1844698988064e-14	-1.00435	0.109	0.191	1.02087044619597e-09
Prrc2c	6.3901134001643e-14	-0.385123	0.573	0.667	1.05481601896512e-09
Rpl41	7.13927959891478e-14	-0.144314	1	1	1.17848088339286e-09
Dip2b	7.59751039734713e-14	-0.528959	0.425	0.522	1.25412104129009e-09
Gpr18	7.94874831903811e-14	0.587515	0.42	0.309	1.31209988502362e-09
Slc50a1	7.9640477059079e-14	0.47241	0.525	0.413	1.31462535481422e-09
Cct4	8.73237476513713e-14	0.574426	0.381	0.263	1.44145310248119e-09
Rhog	9.83513967668163e-14	0.443842	0.562	0.451	1.62348650642984e-09
Unc93b1	1.01014171345416e-13	0.237598	0.928	0.884	1.66744092639878e-09
Diaph1	1.08437410814224e-13	-0.65241	0.255	0.357	1.7899763403104e-09
Cfl1	1.13676001005647e-13	0.18854	0.985	0.977	1.87644974860022e-09
Ighv1-76	1.13784236371498e-13	0.240354	0.014	0.055	1.87823638978431e-09
Rnf187	1.15514537549312e-13	0.426541	0.488	0.366	1.9067984713265e-09
Chchd2	1.16775942352142e-13	-0.412105	0.575	0.659	1.9276204804068e-09
Clint1	1.20723110428192e-13	-0.416904	0.532	0.627	1.99277638383817e-09
Rps3a1	1.24654895417721e-13	0.11814	1	1	2.05767835866032e-09
Csde1	1.25830949770913e-13	-0.620964	0.289	0.391	2.07709148786847e-09
Hnrnpdl	1.26236189371289e-13	0.447246	0.526	0.405	2.08378077795187e-09
Cirbp	1.33028911383249e-13	0.552772	0.437	0.326	2.19590824020328e-09
Cmah	1.46868042008515e-13	-0.522599	0.399	0.497	2.42435076943456e-09
Bank1	1.55010508182547e-13	-0.301183	0.93	0.927	2.5587584585693e-09
Eif3h	1.62816987159618e-13	0.371806	0.703	0.621	2.68762000704382e-09
Cpeb4	1.64178683854336e-13	-1.21022	0.057	0.123	2.71009753438352e-09
Ywhaz	1.66480874046517e-13	0.231908	0.912	0.877	2.74809978788586e-09
Zmiz2	1.76302119025511e-13	-0.714374	0.192	0.29	2.9102190787541e-09
Ankfy1	1.84317509092454e-13	-0.65188	0.188	0.288	3.04252912258915e-09
H2-T22	1.93264006047242e-13	0.69205	0.371	0.264	3.19020894782183e-09
Pag1	2.10726888127083e-13	-0.589097	0.374	0.471	3.47846874231375e-09
Akap12	2.35791734488799e-13	-0.62965	0.334	0.434	3.8922141612066e-09
Arhgap26	2.36719101023394e-13	-0.707876	0.253	0.349	3.90752220059316e-09
Ctsa	2.41250551683593e-13	0.547116	0.415	0.303	3.98232285664107e-09
Zfp36l1	2.52631186405328e-13	0.324851	0.803	0.735	4.17018299399275e-09
Pip5k1b	2.61936411018012e-13	-1.06217	0.099	0.178	4.32378433667432e-09
Rnf181	2.63177796787407e-13	0.677174	0.289	0.185	4.34427589156973e-09
Slc25a11	3.1683183079365e-13	0.613575	0.347	0.24	5.22994303091077e-09
Sesn3	3.54569337422175e-13	-0.662207	0.191	0.289	5.85287605282784e-09
Ktn1	3.81910521381179e-13	-0.499729	0.404	0.504	6.30419697643912e-09
Ankib1	3.93662527767446e-13	-0.747836	0.161	0.253	6.49818734585723e-09
Ctsh	3.98437238708481e-13	0.451686	0.566	0.463	6.5770034993609e-09
Mylip	4.08604401562922e-13	-0.528564	0.349	0.454	6.74483285659915e-09
Sox5	4.75684701831487e-13	-0.946861	0.206	0.297	7.85212737313236e-09
Eml4	4.86835503337043e-13	-0.404554	0.575	0.661	8.03619365358458e-09
Tln1	4.92714189313693e-13	-0.431883	0.5	0.599	8.13323312300113e-09
Pafah1b1	4.9855355406999e-13	-0.385416	0.588	0.669	8.22962351703333e-09
Xist	6.55930430813259e-13	-0.394319	0.704	0.767	1.08274436214345e-08
Ifi35	7.57336056468803e-13	0.623211	0.353	0.246	1.25013462841305e-08
Trrap	7.87370095485209e-13	-0.780508	0.132	0.218	1.29971181661743e-08
Zhx2	8.12851207274205e-13	-0.914087	0.117	0.197	1.34177348784753e-08
Isyna1	8.27645843282093e-13	0.781708	0.219	0.126	1.36619499350575e-08
Sf3b4	8.37815869199692e-13	0.615124	0.325	0.22	1.38298265528793e-08
Dennd1b	8.40270966346369e-13	-0.431204	0.431	0.536	1.38703528414795e-08
Tbl1xr1	9.05160634333429e-13	-0.737445	0.215	0.309	1.49414865909419e-08
Tbc1d10c	9.32206178889443e-13	0.440326	0.58	0.483	1.5387927394928e-08
Arih1	1.00749666311517e-12	-0.60726	0.303	0.401	1.66307474180421e-08
Rc3h2	1.04609914855834e-12	-0.865406	0.119	0.2	1.72679586452526e-08
Mlxip	1.13508230554742e-12	-0.713088	0.203	0.299	1.87368036176713e-08
Malt1	1.26356193896971e-12	-0.444343	0.49	0.582	2.0857616926573e-08
Tbc1d5	1.36206795242495e-12	-0.630221	0.265	0.363	2.24836556906787e-08
Psmb9	1.37371355646178e-12	0.471879	0.542	0.45	2.26758896765145e-08
Psd3	1.39836540302879e-12	-0.749289	0.158	0.247	2.30828177077962e-08
mt-Nd2	1.59705380599787e-12	-0.203557	0.956	0.963	2.63625671756069e-08
Map3k5	1.69009404238036e-12	-0.608365	0.306	0.404	2.78983823575726e-08
Rbm42	1.71775905342399e-12	0.538108	0.398	0.292	2.83550486948697e-08
Bcas3	1.91671084110889e-12	-0.817588	0.176	0.263	3.16391458541845e-08
Mgat5	1.94997646902899e-12	-0.84781	0.126	0.208	3.21882615742616e-08
Kdelr1	1.96715017028695e-12	0.777909	0.24	0.147	3.24717478609267e-08
Cd81	2.20550133466844e-12	0.507353	0.503	0.41	3.64062105313719e-08
Ppp1cb	2.32909503493003e-12	-0.547664	0.265	0.367	3.844637174159e-08
9930111J21Rik2	2.42293316510055e-12	-0.581215	0.272	0.371	3.99953577563148e-08
Ppp1r12a	2.57128656004649e-12	-0.49672	0.444	0.534	4.24442272466875e-08
Dctn2	2.79780491884053e-12	0.702412	0.27	0.173	4.61833657953006e-08
Rapgef6	2.80232690728452e-12	-0.353665	0.541	0.637	4.62580102585456e-08
Mctp2	2.9257673528078e-12	-0.488258	0.408	0.502	4.82956416927983e-08
Cnot1	3.33243973833706e-12	-0.657766	0.231	0.325	5.50085827607298e-08
Rpl15	3.52064167269999e-12	0.158592	0.99	0.98	5.81152320912588e-08
Cnbp	3.8679778780584e-12	0.317279	0.759	0.689	6.38487108331101e-08
Gpsm3	4.03976483120647e-12	0.426767	0.506	0.397	6.66843980687251e-08
Ighv2-9-1	4.11426124517346e-12	2.51743	0.048	0.007	6.79141103740783e-08
Rps2	4.34923014235328e-12	0.178426	0.994	0.995	7.17927419598256e-08
Rps15a	4.50232345320604e-12	0.120308	1	1	7.4319853242072e-08
Pi4ka	4.77630061165183e-12	-0.686795	0.193	0.284	7.88423941965367e-08
Edf1	5.0930525154715e-12	0.314576	0.667	0.561	8.40710178728881e-08
Macf1	5.10194396464736e-12	-0.366043	0.603	0.678	8.4217789024434e-08
Ly86	5.20372974972335e-12	0.274908	0.814	0.725	8.58979669786833e-08
Gfod1	5.52575889261366e-12	-0.884244	0.118	0.197	9.12137020403738e-08
Shisa5	5.558426847596e-12	0.39214	0.677	0.595	9.17529519732671e-08
Rasa1	5.76213201024588e-12	-0.719408	0.168	0.257	9.51155130931287e-08
Nme1	5.96379404184066e-12	-0.776242	0.145	0.229	9.84443482486638e-08
Man2a2	6.24196496283823e-12	-0.749725	0.148	0.233	1.03036115641571e-07
Rfx3	6.28355997741022e-12	-0.783937	0.16	0.246	1.0372272454711e-07
Arid2	6.36486603256205e-12	-0.650151	0.204	0.297	1.05064843599502e-07
Ywhaq	6.50969172283232e-12	-0.747736	0.187	0.275	1.07455481268793e-07
Lyl1	6.75329481301468e-12	0.577816	0.345	0.242	1.11476637478433e-07
Nek7	6.91047554075012e-12	-0.614942	0.282	0.376	1.14071219751162e-07
Hcfc1	6.98110477199147e-12	-0.789667	0.119	0.199	1.15237096471263e-07
Ddost	7.09301675213477e-12	0.5711	0.329	0.226	1.17084427527489e-07
2610037D02Rik	7.2006810000033e-12	-0.881106	0.153	0.235	1.18861641267054e-07
Ddx39	7.67499977602733e-12	0.54459	0.337	0.231	1.26691221302883e-07
Rb1	8.20508442156402e-12	-0.573353	0.356	0.447	1.35441328546757e-07
Gm26917	8.30384014870109e-12	-0.352617	0.432	0.53	1.37071489334609e-07
Eif3l	8.77093973263675e-12	0.559622	0.334	0.231	1.44781902166635e-07
Pip4k2a	9.03951649123494e-12	-0.561291	0.365	0.452	1.49215298720815e-07
Prdx5	9.06661315015259e-12	0.410689	0.563	0.462	1.49662583269569e-07
Epb41l2	9.1739271093528e-12	-0.658654	0.2	0.29	1.51434014794087e-07
Ddx6	9.37990125317569e-12	-0.402685	0.501	0.589	1.54834029986171e-07
Pdpk1	9.70418443089497e-12	-0.713499	0.147	0.231	1.60186972400783e-07
Rnh1	9.80920124228295e-12	0.61096	0.324	0.225	1.61920484906365e-07
Akr1b3	1.05065621661823e-11	0.507626	0.396	0.29	1.73431821677171e-07
Uvrag	1.08020608720992e-11	-0.340487	0.551	0.637	1.78309618815741e-07
Mon2	1.08488617922996e-11	-0.693879	0.175	0.262	1.7908216160549e-07
Gbf1	1.13572119194581e-11	-0.67904	0.218	0.309	1.87473497154495e-07
Pld4	1.17229856637082e-11	0.391614	0.598	0.498	1.9351132435083e-07
Cd2	1.25931301410836e-11	0.412111	0.57	0.476	2.07874799238866e-07
Adam19	1.27761907563597e-11	-0.620195	0.295	0.384	2.10896580815229e-07
Tab2	1.33848347239692e-11	-0.587591	0.226	0.32	2.2094346678856e-07
Slc10a7	1.33953523477225e-11	-0.702706	0.175	0.262	2.21117081203856e-07
Fbrs	1.35357285592841e-11	-0.866474	0.102	0.175	2.23434271328103e-07
Rogdi	1.40919959850386e-11	0.64584	0.287	0.191	2.32616577725032e-07
Lcn2	1.62458514646408e-11	-5.83062	0	0.017	2.68170270126826e-07
Ech1	1.63667840690999e-11	0.678227	0.266	0.173	2.70166504628632e-07
Atad2b	1.69926654749988e-11	-0.478875	0.334	0.432	2.80497928995805e-07
Stk4	1.71417876119317e-11	-0.401656	0.595	0.655	2.82959488110156e-07
Tecr	1.73095975503328e-11	0.448793	0.453	0.346	2.85729526763344e-07
Rnf167	1.73998470501378e-11	0.467438	0.449	0.345	2.87219275256624e-07
Rgs19	1.75489074321622e-11	0.438035	0.453	0.345	2.89679814982701e-07
Atp6v0c	1.86516493480272e-11	0.405178	0.522	0.418	3.07882775787885e-07
Serpinb1a	1.91599514306527e-11	0.450844	0.587	0.504	3.16273318265784e-07
Usp24	1.94492793578426e-11	-0.629536	0.207	0.297	3.21049254359907e-07
Cdkal1	1.98545655928997e-11	-0.721925	0.184	0.271	3.27739314241995e-07
Gimap1	1.99537893185568e-11	0.385986	0.619	0.53	3.29377200281417e-07
Abi1	2.05722840838318e-11	-0.498639	0.331	0.426	3.39586693371811e-07
Trps1	2.14692808709544e-11	-1.06635	0.093	0.162	3.54393419336845e-07
Gps1	2.15728441093569e-11	0.790255	0.214	0.129	3.56102937713154e-07
Mbd5	2.27653561639592e-11	-0.629927	0.241	0.331	3.75787734198475e-07
Dock10	2.28725754006573e-11	-0.424614	0.58	0.652	3.7755760213865e-07
mt-Nd1	2.3479970635335e-11	-0.194221	0.938	0.962	3.87583875277474e-07
Tprgl	2.38037800480673e-11	0.475011	0.393	0.289	3.92928997253447e-07
Erh	2.38568259266542e-11	-0.707209	0.161	0.246	3.93804625571282e-07
Prex1	2.49224118089583e-11	-0.773239	0.187	0.271	4.11394251730474e-07
Rreb1	2.57848718176117e-11	-0.691024	0.173	0.259	4.25630879093316e-07
Tmem189	2.74211710991348e-11	-1.30385	0.031	0.077	4.52641271333418e-07
Atp8a1	2.77837031773649e-11	-0.490473	0.394	0.485	4.58625588348763e-07
Gfra1	2.86515833829679e-11	-2.0861	0.018	0.056	4.72951686902651e-07
Rps13	2.90538240386293e-11	0.115174	1	0.999	4.79591473405654e-07
Pum1	3.29494594908274e-11	-0.475323	0.274	0.375	5.43896727815087e-07
B3gnt8	3.43712637298487e-11	0.545384	0.393	0.295	5.67366450388613e-07
Sec13	3.50704210730112e-11	0.555263	0.346	0.249	5.78907440652196e-07
Rnf213	3.54222762944147e-11	-0.739107	0.245	0.332	5.84715514791903e-07
Txn2	3.82457848540377e-11	0.475581	0.395	0.291	6.313231705856e-07
Erbin	3.82937620153587e-11	-0.599771	0.286	0.376	6.32115129587526e-07
Chd3	4.36816809047068e-11	-0.661396	0.196	0.282	7.21053506693995e-07
Acaa1a	4.77867016314534e-11	0.668602	0.246	0.157	7.88815083830401e-07
S100a11	5.02342776728787e-11	0.336465	0.664	0.575	8.29217221546209e-07
Ets1	5.08321528353343e-11	-0.302545	0.752	0.793	8.39086346852863e-07
Puf60	5.10604684378265e-11	0.424171	0.487	0.385	8.42855152503202e-07
Jak1	5.47042460611414e-11	-0.399962	0.464	0.561	9.03002989731262e-07
Tmem164	5.69007520229781e-11	-0.928245	0.106	0.177	9.39260713643299e-07
Myo5a	5.76552924735934e-11	-0.531946	0.237	0.332	9.51715912861606e-07
Trim44	5.88049480321015e-11	-0.584545	0.217	0.308	9.70693277165899e-07
Fam120a	5.90905904842971e-11	-0.769699	0.146	0.225	9.75408377124293e-07
Gm47283	5.94114047256935e-11	-0.603076	0.302	0.392	9.80704057807022e-07
AC165953.2	6.54501802941994e-11	-1.12982	0.048	0.101	1.08038612611635e-06
AI467606	6.55510698766634e-11	0.572216	0.369	0.272	1.08205151045408e-06
Trappc8	6.94043964754864e-11	-0.662071	0.167	0.251	1.14565837262085e-06
mt-Nd4l	7.01311279860186e-11	-0.169321	0.989	0.991	1.15765452966521e-06
Gas7	7.28364702475144e-11	-1.15149	0.061	0.118	1.20231161437572e-06
Capzb	7.68599156202552e-11	0.254709	0.791	0.716	1.26872662714355e-06
Gm20696	8.0632611180211e-11	-0.748991	0.124	0.199	1.33100251275174e-06
Ctdsp2	8.07845250212537e-11	-0.826789	0.107	0.178	1.33351015452583e-06
Ap1s3	8.19646619079547e-11	-0.577812	0.254	0.343	1.35299067411461e-06
Rbm6	8.22441006293531e-11	-0.54549	0.272	0.362	1.35760336908873e-06
Cog5	8.38940276567765e-11	-0.542955	0.258	0.35	1.38483871453041e-06
Mki67	8.73195140696244e-11	-2.58562	0.004	0.028	1.44138321874729e-06
Tet3	8.96197514004063e-11	-0.715114	0.187	0.27	1.47935323636651e-06
Tnfaip8l2	8.98430562013916e-11	0.658218	0.296	0.207	1.48303932871637e-06
Sept11	9.47466839310482e-11	-0.591077	0.32	0.405	1.56398351164981e-06
Naca	9.69612301494997e-11	0.177476	0.97	0.949	1.60053902607779e-06
Smyd3	9.8597198547007e-11	-0.744521	0.164	0.244	1.62754395641544e-06
Gtf2i	1.02018355271866e-10	-0.760559	0.13	0.206	1.68401699047269e-06
Adipor1	1.02558718796146e-10	0.531453	0.319	0.223	1.69293677116798e-06
Setd5	1.02815828775855e-10	-0.551628	0.284	0.375	1.69718088560304e-06
Zfp207	1.04347711809712e-10	-0.478623	0.259	0.355	1.72246767884292e-06
Cops6	1.07407378171955e-10	0.561028	0.3	0.207	1.77297359148447e-06
Rag1	1.09097437085587e-10	-1.80722	0.016	0.051	1.80087139397178e-06
Celf1	1.12901225126562e-10	-0.564175	0.265	0.354	1.86366052316417e-06
Thada	1.20227097138291e-10	-0.780489	0.134	0.209	1.98458869246176e-06
Baz1a	1.27671882725306e-10	-0.445947	0.443	0.525	2.10747976814662e-06
Atp8b2	1.33870436664754e-10	-1.34301	0.029	0.073	2.2097992980251e-06
Ankrd11	1.41793838313317e-10	-0.346886	0.599	0.662	2.34059088903792e-06
Bcl7a	1.43068567782456e-10	-0.613179	0.28	0.368	2.361632848385e-06
Zfp148	1.45700872767254e-10	-0.501825	0.296	0.389	2.40508430676905e-06
Nfkb1	1.47707173541544e-10	-0.504899	0.404	0.491	2.43820231365026e-06
Cd47	1.48921395944569e-10	0.250048	0.795	0.717	2.458245482857e-06
Rabgap1l	1.56921480195489e-10	-0.386773	0.524	0.605	2.59030287358694e-06
Snx29	1.6992431561979e-10	-0.464649	0.443	0.523	2.80494067793587e-06
Mbnl2	1.84493047606655e-10	-0.450074	0.374	0.466	3.04542673684306e-06
Bcl3	1.87977567349745e-10	0.725931	0.25	0.166	3.10294570424224e-06
Nfu1	2.03325477733564e-10	0.599067	0.298	0.207	3.35629366094794e-06
Atp11c	2.03409587871611e-10	-0.792519	0.134	0.208	3.35768206699668e-06
Dgcr8	2.03829128228818e-10	-1.18306	0.043	0.093	3.36460741967309e-06
Cdk12	2.05552352539941e-10	-0.545427	0.222	0.311	3.3930526833768e-06
Psmb3	2.07118797861518e-10	0.356958	0.553	0.457	3.41890999630007e-06
Psmc4	2.07574445417679e-10	0.583323	0.308	0.217	3.42643137050963e-06
Lrrc8d	2.12568292872489e-10	-0.755591	0.16	0.238	3.50886481044618e-06
BC004004	2.12876332015602e-10	0.526049	0.319	0.225	3.51394961258155e-06
Il7r	2.21159290073843e-10	-1.81037	0.012	0.043	3.65067640124893e-06
Slc9a1	2.25049683314306e-10	-1.0957	0.051	0.104	3.71489512246924e-06
Phip	2.34160834932154e-10	-0.466784	0.42	0.504	3.86529290222506e-06
Mdh2	2.49355463928256e-10	0.435371	0.42	0.322	4.11611064306372e-06
Pfdn5	2.7093668338182e-10	0.230177	0.834	0.785	4.47235183258371e-06
Lcor	2.82267453948728e-10	-0.557602	0.27	0.358	4.65938886233165e-06
Elf4	2.86124392072034e-10	-0.607901	0.231	0.316	4.72305533993307e-06
Hexb	2.88587187491261e-10	-0.332949	0.864	0.892	4.76370870391824e-06
Pafah1b3	2.93089392449241e-10	0.281199	0.69	0.606	4.83802660115962e-06
Sh2b3	2.9337364927784e-10	-0.585616	0.199	0.284	4.84271882862931e-06
Hsh2d	2.93400092180776e-10	0.735626	0.207	0.128	4.84315532162807e-06
Kat6a	3.20765963125321e-10	-0.53628	0.296	0.382	5.29488375330967e-06
Galnt7	3.25212533049112e-10	-0.748487	0.129	0.202	5.3682832830417e-06
Prr12	3.32236734727811e-10	-1.09438	0.056	0.11	5.48423178015197e-06
Lpp	3.52905883100841e-10	-0.470666	0.397	0.485	5.82541741234558e-06
Phb2	3.60772858940214e-10	0.379409	0.48	0.379	5.9552775825261e-06
Ppp1r9b	3.64418304591737e-10	-1.03052	0.06	0.115	6.0154529538958e-06
Anks1	3.7046468119947e-10	-0.953781	0.078	0.139	6.11526049255965e-06
Ubr4	3.73208521651346e-10	-0.700708	0.177	0.257	6.16055306689876e-06
Nup210	3.7387940203194e-10	-0.660172	0.188	0.268	6.17162728934124e-06
Kdm6a	3.79875115600334e-10	-0.578525	0.223	0.311	6.27059853321472e-06
Myl12a	4.05974163165264e-10	0.284805	0.699	0.613	6.70141551136901e-06
Ccr7	4.1001365316954e-10	0.46997	0.45	0.35	6.7680953728696e-06
Nckap1l	4.48057206618641e-10	-0.553125	0.233	0.319	7.39608030965391e-06
Ighg2c	4.5149825865757e-10	-3.83062	0.001	0.018	7.45288175566051e-06
Irf5	4.6953551812404e-10	0.401076	0.506	0.41	7.75062279767353e-06
Rabep1	4.84015976748792e-10	-0.613375	0.214	0.297	7.9896517281923e-06
Ahdc1	5.06829089363399e-10	-1.07545	0.061	0.116	8.36622777812162e-06
Sbf1	5.13010324838897e-10	-0.884732	0.07	0.129	8.46826143211568e-06
Cdyl	5.19240476985948e-10	-0.793669	0.101	0.168	8.57110255360705e-06
Nkain2	5.4370138986247e-10	0.482706	0.356	0.261	8.97487884245979e-06
Psmd13	5.59955556078897e-10	0.480397	0.316	0.223	9.24318636419436e-06
Stub1	5.76308440204837e-10	0.577558	0.309	0.222	9.51312342246125e-06
Nfkbib	5.76409987740569e-10	0.634197	0.236	0.153	9.51479966763357e-06
Nsmce4a	5.90607719608982e-10	0.465169	0.389	0.292	9.74916162758546e-06
Eif3d	5.98642748307046e-10	0.513564	0.332	0.241	9.8817958463044e-06
Commd4	6.10039564306307e-10	0.487054	0.397	0.304	1.00699230880042e-05
Mark3	6.1505456229096e-10	-0.566241	0.28	0.365	1.01527056597369e-05
Rps15	6.47398614652224e-10	-0.250056	0.755	0.803	1.06866089320643e-05
Lrmp	6.58338307631835e-10	-0.463179	0.569	0.633	1.08671904440787e-05
Fam193a	6.7689457697758e-10	-0.63822	0.184	0.263	1.11734987821689e-05
Phb	6.80668852845184e-10	0.596948	0.261	0.176	1.12358007539154e-05
Naa15	6.85264315033677e-10	-0.618603	0.195	0.276	1.13116580482609e-05
Hdac1	7.59737921904828e-10	-0.666831	0.147	0.223	1.2540993876883e-05
Sri	7.63152835000125e-10	0.371405	0.566	0.476	1.25973638473471e-05
Aip	7.63272326285198e-10	0.64251	0.256	0.173	1.25993362899898e-05
Ctsb	7.73978380337904e-10	0.421469	0.352	0.259	1.27760611242378e-05
Tubb4b	7.9497650956999e-10	0.591877	0.312	0.225	1.31226772434718e-05
Vav2	8.07153120129119e-10	-0.629907	0.209	0.29	1.33236765539714e-05
Arhgdia	8.63545783861901e-10	0.314696	0.675	0.595	1.42545502542084e-05
Uggt1	8.94142725063711e-10	-0.621261	0.175	0.253	1.47596139626267e-05
Tmbim6	9.09394923320935e-10	0.343438	0.631	0.553	1.50113819992587e-05
Zc3h7a	9.24192957728419e-10	-0.345657	0.493	0.579	1.5255653153223e-05
mt-Co3	1.01351605036809e-09	-0.116986	1	1	1.67301094434261e-05
Cop1	1.02408688493801e-09	-0.54036	0.284	0.366	1.69046022096717e-05
Emc10	1.02550400312814e-09	0.501671	0.361	0.272	1.69279945796362e-05
Psme4	1.11546938575857e-09	-0.628524	0.213	0.293	1.84130531507167e-05
C130026I21Rik	1.14196720452946e-09	-0.817361	0.081	0.142	1.88504526451678e-05
Dock11	1.15144995213194e-09	-0.436765	0.419	0.502	1.90069843598419e-05
Pde1b	1.20972118488207e-09	-1.49265	0.018	0.052	1.99688675988483e-05
Srsf7	1.23099224280395e-09	0.385957	0.547	0.462	2.03199889519648e-05
Fars2	1.29402442266658e-09	-0.558844	0.237	0.32	2.13604611449572e-05
Gpx4	1.42724640566604e-09	0.338794	0.567	0.476	2.35595564183294e-05
Rnf169	1.42872715043698e-09	-0.693403	0.19	0.267	2.35839990722633e-05
Rybp	1.43319354364304e-09	-1.05463	0.059	0.112	2.36577258249157e-05
Elk3	1.50286904254943e-09	-0.610522	0.145	0.22	2.48078592853635e-05
Ldha	1.50989920581388e-09	0.408707	0.469	0.373	2.49239061903697e-05
9130011E15Rik	1.51466883319893e-09	-0.877921	0.099	0.163	2.50026384296147e-05
Klhl14	1.52906672407474e-09	-0.597391	0.437	0.499	2.52403044143018e-05
Dlg1	1.62972922817415e-09	-0.53247	0.306	0.386	2.69019403694707e-05
Pou2f2	1.66390536906854e-09	-0.264388	0.736	0.793	2.74660859272143e-05
Tcf4	1.72465280756052e-09	-0.41953	0.383	0.47	2.84688438944015e-05
Mast4	1.75947855233881e-09	-0.586183	0.229	0.31	2.90437124634568e-05
Atp5a1	1.77513911800397e-09	0.258051	0.75	0.684	2.93022214208915e-05
Gnas	1.91089041657705e-09	0.180855	0.929	0.892	3.15430681064373e-05
H2-Oa	1.92451581781337e-09	0.431632	0.494	0.412	3.17679826046453e-05
Mllt10	1.93370183780564e-09	-0.476607	0.286	0.373	3.19196162366576e-05
Tufm	1.94366439759467e-09	0.622877	0.226	0.147	3.20840682110951e-05
Cdk6	1.97020992778534e-09	-0.801839	0.13	0.199	3.25222552779526e-05
Necap2	2.01026286110951e-09	0.505724	0.302	0.213	3.31834090483347e-05
H2-Ke6	2.05577467234882e-09	0.535808	0.338	0.251	3.3934672516462e-05
Gapdh	2.07092002942091e-09	-0.320485	0.582	0.658	3.4184676925651e-05
Ext1	2.17933733894527e-09	-1.07817	0.072	0.128	3.59743214539695e-05
Phlpp1	2.24920852632775e-09	-0.82492	0.13	0.197	3.71276851440922e-05
Map4k2	2.28396206117659e-09	-0.421192	0.372	0.462	3.77013617438419e-05
Arl15	2.31560356589972e-09	-0.690822	0.173	0.246	3.82236680623067e-05
Smurf2	2.33844406019311e-09	-0.680189	0.14	0.211	3.86006961016076e-05
Taok3	2.48323289043735e-09	-0.429768	0.378	0.46	4.09907253224494e-05
Tmem86b	2.49458000131253e-09	-1.91819	0.01	0.036	4.1178032081666e-05
Rpl10a	2.51787307890945e-09	0.141059	0.994	0.995	4.15625309135583e-05
Cbx6	2.68419814173738e-09	-1.10002	0.046	0.093	4.4308058725659e-05
Cep85	2.71826275879035e-09	-0.405954	0.494	0.578	4.48703633593524e-05
Ttll3	2.81469107425285e-09	-1.42601	0.024	0.06	4.64621055626918e-05
Alad	2.82715188512687e-09	0.710887	0.171	0.101	4.66677961677893e-05
Prdx3	2.99865331221934e-09	0.580777	0.247	0.166	4.94987702248046e-05
Arf5	3.04524369976714e-09	0.311814	0.555	0.454	5.02678377520562e-05
Nrm	3.09395017738891e-09	0.39859	0.543	0.457	5.10718355781587e-05
Pacs1	3.17628681684941e-09	-0.873104	0.093	0.154	5.24309664857333e-05
Prr5	3.22684590326753e-09	0.407619	0.424	0.333	5.32655453252371e-05
Tmcc1	3.40022896997994e-09	-0.505298	0.273	0.357	5.61275796074588e-05
Vps13d	3.56342575913318e-09	-0.632973	0.16	0.233	5.88214690060113e-05
Zzef1	3.56738037626474e-09	-0.63516	0.165	0.239	5.88867478710021e-05
Kmt2a	3.74227861266191e-09	-0.536235	0.322	0.4	6.17737930592102e-05
Mrpl43	3.75724081371144e-09	0.316241	0.488	0.382	6.20207741119347e-05
Mapk14	3.78094764049955e-09	-0.769311	0.141	0.21	6.2412102701726e-05
Dnttip1	3.81525775099962e-09	0.70696	0.192	0.12	6.29784596957507e-05
Dip2c	3.89997504532912e-09	-0.893413	0.079	0.137	6.43768880732479e-05
Ilk	3.90792384383038e-09	0.544475	0.28	0.197	6.45080988901081e-05
Lmo4	3.91461733552507e-09	-0.593201	0.254	0.334	6.46185883575123e-05
Pgls	4.11629251891109e-09	0.278383	0.653	0.558	6.79476406096654e-05
Foxo3	4.12310585143286e-09	-0.683825	0.151	0.222	6.80601082896022e-05
Pard3b	4.22885640568623e-09	-1.70599	0.024	0.059	6.98057326886626e-05
Sipa1l3	4.26242739128951e-09	-0.924811	0.061	0.113	7.0359888948016e-05
Larp1	4.37992886893245e-09	-0.486225	0.268	0.353	7.22994858394679e-05
Slc25a3	4.4867935584253e-09	0.269008	0.725	0.656	7.40635012689264e-05
Parp8	4.68288784595526e-09	-0.71154	0.141	0.21	7.73004296731835e-05
Hist1h3f	4.90470312262338e-09	-1.32812	0.024	0.06	8.09619344451441e-05
Hist1h4d	5.03938974266017e-09	-0.555937	0.174	0.25	8.31852064820914e-05
Elf1	5.10740410403539e-09	-0.324137	0.645	0.689	8.43079195453122e-05
Msl1	5.32106013133042e-09	-0.567001	0.228	0.305	8.78347395878713e-05
Fam196b	5.4790045351566e-09	-0.80758	0.099	0.16	9.044192786183e-05
Maf1	5.50735060203499e-09	0.455247	0.39	0.305	9.09098363877916e-05
Ube2i	5.53920213906263e-09	0.31218	0.601	0.511	9.14356097095068e-05
Polr2j	5.54768301534921e-09	0.404375	0.399	0.306	9.15756035343693e-05
Fcer1g	5.72857372499134e-09	-3.6356	0.004	0.024	9.4561566478432e-05
Lcorl	5.84764910429494e-09	-0.581367	0.253	0.331	9.65271437645966e-05
Aftph	6.02674160116378e-09	-0.547754	0.261	0.342	9.94834236104105e-05
Cox5a	6.19044086526604e-09	0.277139	0.648	0.551	0.000102186
Birc6	6.28771767576241e-09	-0.403959	0.428	0.503	0.000103791
Bcl2l1	6.36199786030379e-09	-1.79576	0.013	0.042	0.000105017
Cdk17	6.60766113351355e-09	-0.568116	0.197	0.275	0.000109073
Usp6nl	6.98517351333167e-09	-0.731289	0.13	0.197	0.000115304
Fastk	7.06746764779039e-09	0.871057	0.136	0.075	0.000116663
Lnpep	7.0800124307442e-09	-0.371436	0.425	0.509	0.00011687
Snrpa	7.16782761271552e-09	0.603553	0.257	0.178	0.000118319
Psmc2	7.21268828298488e-09	0.685202	0.201	0.129	0.00011906
Tug1	7.26984305048306e-09	-0.894637	0.071	0.125	0.000120003
Rps6ka3	7.81948382567911e-09	-0.52896	0.233	0.313	0.000129076
Stim1	8.17264364653581e-09	-0.685276	0.193	0.265	0.000134906
Ddi2	8.24369588027619e-09	-0.711679	0.137	0.204	0.000136079
Psmb2	8.4033141249007e-09	0.383907	0.418	0.326	0.000138714
Rbm38	8.46875373946456e-09	0.419184	0.398	0.309	0.000139794
Atp5g1	8.52407122964645e-09	0.328308	0.548	0.453	0.000140707
Iglv3	8.77767935452324e-09	0.445013	0.278	0.192	0.000144893
Zeb1	8.8265190077223e-09	-0.431231	0.303	0.387	0.000145699
Gdi2	9.09352680797716e-09	0.27483	0.663	0.574	0.000150107
Hdac8	9.13344755083691e-09	-0.61919	0.229	0.305	0.000150766
Hist1h2ai	9.17686825940313e-09	-1.7356	0.011	0.038	0.000151483
Rbm39	9.18905210862699e-09	-0.171661	0.954	0.97	0.000151684
Limd1	9.23711401412993e-09	-0.421866	0.356	0.438	0.000152477
Ski	9.71909428571249e-09	-1.27845	0.025	0.061	0.000160433
Rpn2	9.82688774229578e-09	0.619456	0.253	0.176	0.000162212
Serinc5	9.97617562756165e-09	-0.571695	0.368	0.435	0.000164677
Sh3bgrl3	1.03484928511934e-08	0.149184	0.975	0.966	0.000170823
Tspan5	1.04171873746064e-08	-1.02356	0.054	0.103	0.000171957
Arap1	1.07135116998533e-08	-0.527968	0.219	0.298	0.000176848
Pitpnm2	1.07943979013097e-08	-0.775079	0.113	0.176	0.000178183
Pycr2	1.08345887772532e-08	0.565017	0.231	0.155	0.000178847
Tpi1	1.09486406318626e-08	0.623819	0.232	0.157	0.000180729
Sbk1	1.11181712180152e-08	-0.46456	0.277	0.359	0.000183528
Atp5o.1	1.11385748488913e-08	0.354383	0.493	0.402	0.000183864
Herc2	1.11942566803317e-08	-0.535516	0.235	0.312	0.000184784
Il2ra	1.1275925489836e-08	-1.25393	0.047	0.092	0.000186132
Ube2m	1.13191262339674e-08	0.44636	0.385	0.298	0.000186845
Glg1	1.13379898615045e-08	-0.477745	0.295	0.374	0.000187156
Herc1	1.18200971824698e-08	-0.595539	0.191	0.265	0.000195114
Herpud1	1.18977203013988e-08	0.442088	0.398	0.313	0.000196396
Trak1	1.18979343858575e-08	-0.574378	0.213	0.288	0.000196399
Wbp1l	1.20536052026063e-08	-0.770219	0.096	0.155	0.000198969
Gdi1	1.22485945620026e-08	0.421353	0.367	0.277	0.000202188
Socs7	1.23001745019931e-08	-1.04926	0.037	0.079	0.000203039
Snrpb	1.25689252066061e-08	0.276365	0.623	0.541	0.000207475
Ppib	1.25975694952682e-08	0.267005	0.623	0.527	0.000207948
Hnrnpul1	1.27060505842469e-08	-0.491583	0.261	0.341	0.000209739
Il16	1.2831080609246e-08	0.387906	0.427	0.338	0.000211803
Sfswap	1.3003675744662e-08	-0.590362	0.173	0.246	0.000214652
Adamts6	1.31272362434397e-08	-0.739497	0.142	0.208	0.000216691
Susd3	1.34638792586109e-08	0.388928	0.404	0.311	0.000222248
Uqcrc1	1.35115719948166e-08	0.377676	0.443	0.356	0.000223036
Psmb6	1.38068858277828e-08	0.342938	0.472	0.385	0.00022791
Tubb2b	1.39279508800369e-08	0.848806	0.142	0.081	0.000229909
Rapgef2	1.445121864557e-08	-1.02327	0.068	0.119	0.000238546
Slc25a37	1.46299295671602e-08	-0.660571	0.133	0.2	0.000241496
Rraga	1.48116824113419e-08	0.538631	0.286	0.207	0.000244496
Ube2k	1.53535053810589e-08	-0.453115	0.286	0.368	0.00025344
2900097C17Rik	1.55264184581341e-08	-0.898215	0.063	0.113	0.000256295
Camk2d	1.60340418026502e-08	-0.270595	0.675	0.736	0.000264674
E2f2	1.64468432219091e-08	-0.632947	0.253	0.325	0.000271488
Tle3	1.70428370058484e-08	-0.654899	0.139	0.206	0.000281326
Slc38a9	1.76140166648577e-08	-0.572102	0.178	0.252	0.000290755
Cdc37	1.79167980964708e-08	0.383699	0.416	0.329	0.000295753
Cxcr4	1.83116747451025e-08	-0.878122	0.065	0.116	0.000302271
Zbed4	1.85410392600626e-08	-0.93437	0.067	0.118	0.000306057
Ring1	1.86896111413964e-08	0.697454	0.182	0.114	0.000308509
Bcar3	1.93844525063262e-08	-0.569659	0.253	0.332	0.000319979
Nlk	1.94713140035441e-08	-0.809354	0.087	0.144	0.000321413
Stim2	2.00814292574137e-08	-0.831512	0.091	0.148	0.000331484
Kmt2b	2.03426539885914e-08	-0.671405	0.134	0.199	0.000335796
Mtch1	2.0569502114903e-08	0.412291	0.459	0.379	0.000339541
Col4a3bp	2.09823822202536e-08	-0.588496	0.193	0.266	0.000346356
Rnf38	2.1298135639132e-08	-0.720453	0.105	0.165	0.000351568
Slpi	2.15572005808127e-08	-1.02709	0.039	0.081	0.000355845
Fbxl6	2.1692058900657e-08	0.666874	0.18	0.113	0.000358071
Adrb2	2.2277511611666e-08	0.660417	0.218	0.147	0.000367735
Fam129c	2.24994528930425e-08	-0.433218	0.553	0.6	0.000371398
2010007H06Rik	2.28012065514556e-08	-0.997093	0.039	0.081	0.00037638
Dbnl	2.29382776139422e-08	0.286695	0.676	0.605	0.000378642
Csnk2b	2.30766715320039e-08	0.31536	0.492	0.398	0.000380927
Cct5	2.34492884285412e-08	0.368226	0.448	0.361	0.000387077
Arpc5l	2.38775043243824e-08	0.215239	0.851	0.791	0.000394146
Gga2	2.4216780079361e-08	0.272693	0.629	0.553	0.000399746
Gm21992	2.47699960146212e-08	-1.19503	0.031	0.068	0.000408878
Tuba1a	2.49048549119496e-08	-1.33521	0.022	0.056	0.000411104
Ralgps2	2.49164589767501e-08	-0.197349	0.91	0.914	0.000411296
Spag9	2.52546900900559e-08	-0.360594	0.424	0.506	0.000416879
Slc9a7	2.55239501431712e-08	-0.428233	0.371	0.447	0.000421324
Rpl14	2.67447321444858e-08	0.17435	0.908	0.856	0.000441475
Rcsd1	2.67899032779737e-08	-0.35858	0.452	0.524	0.000442221
B4galt1	2.74219450616583e-08	-0.672307	0.14	0.206	0.000452654
Atp5g3	2.7498683369472e-08	0.196088	0.821	0.762	0.000453921
Napa	2.78136278845731e-08	0.573392	0.279	0.202	0.00045912
Rnase6	2.78752045406367e-08	0.320574	0.666	0.612	0.000460136
Rps12	2.81006711492458e-08	-0.152851	0.987	0.988	0.000463858
Arfrp1	2.83230728421043e-08	0.609928	0.199	0.129	0.000467529
Sgms1	2.91988666356998e-08	-0.667322	0.221	0.291	0.000481986
Hdac7	3.01536279033141e-08	-0.520856	0.221	0.296	0.000497746
Nsfl1c	3.03735315544832e-08	0.606118	0.226	0.154	0.000501376
Rps18	3.06103135264236e-08	0.123778	0.996	0.993	0.000505284
Bud23	3.10538372266701e-08	0.660629	0.188	0.121	0.000512606
Dcun1d1	3.10750746107667e-08	-0.626644	0.136	0.202	0.000512956
Tgfbr2	3.13932031863582e-08	-0.383773	0.461	0.535	0.000518208
Ybx1	3.19677853765396e-08	0.225099	0.758	0.688	0.000527692
Tmcc3	3.25851913012381e-08	-0.845089	0.153	0.217	0.000537884
D17Wsu92e	3.28846555504319e-08	-0.629232	0.137	0.202	0.000542827
Arpc4	3.2955865050525e-08	0.326693	0.574	0.502	0.000544002
Heca	3.31036897622198e-08	-0.543132	0.164	0.235	0.000546443
Pgk1	3.36541840962571e-08	0.552971	0.272	0.195	0.00055553
Sharpin	3.44808303150034e-08	0.482509	0.306	0.226	0.000569175
Edem3	3.46171083627144e-08	-0.656292	0.194	0.263	0.000571425
Mef2a	3.58459887577236e-08	-0.490988	0.274	0.35	0.00059171
Zmiz1	3.75780902647181e-08	-0.670077	0.162	0.229	0.000620302
Tbc1d17	3.75873008751632e-08	0.693196	0.19	0.123	0.000620454
Immp2l	3.76948684566976e-08	-0.665267	0.292	0.358	0.000622229
Chd2	3.78425078709306e-08	-0.407344	0.396	0.471	0.000624666
Qk	3.80788065080119e-08	-0.446144	0.378	0.453	0.000628567
Hprt	3.97784648972597e-08	0.467214	0.28	0.201	0.000656623
Tspo	4.04130120421824e-08	0.315959	0.52	0.43	0.000667098
Jpt1	4.08407873894216e-08	0.280439	0.64	0.555	0.000674159
Nipsnap3b	4.09412396477347e-08	0.661673	0.187	0.12	0.000675817
Rbm27	4.241989393485e-08	-0.520912	0.212	0.286	0.000700225
Abl2	4.25650379530446e-08	-0.617074	0.156	0.224	0.000702621
Eps8	4.2713302174855e-08	-0.695714	0.197	0.265	0.000705068
Arf4	4.31202001551899e-08	0.348126	0.474	0.382	0.000711785
Stk10	4.41217725596905e-08	-0.401677	0.397	0.467	0.000728318
Mat2a	4.48403168718727e-08	0.382515	0.428	0.34	0.000740179
Rps6ka5	4.5277874240916e-08	-0.532794	0.17	0.241	0.000747402
Zfp706	4.5805887961781e-08	0.198209	0.841	0.799	0.000756118
Stk17b	4.60510416009158e-08	-0.280238	0.626	0.686	0.000760165
Ago1	4.61940270676185e-08	-0.823496	0.078	0.131	0.000762525
Psmc5	4.63407182488344e-08	0.480493	0.274	0.196	0.000764946
Pebp1	4.6787539995116e-08	0.378526	0.447	0.362	0.000772322
Pes1	4.76346700775783e-08	0.57317	0.231	0.158	0.000786305
Atp2a2	4.77173144483383e-08	-0.669023	0.137	0.202	0.00078767
Map2k5	4.84237826135608e-08	-0.610965	0.152	0.22	0.000799331
Csnk1g1	4.9380663013194e-08	-0.616703	0.179	0.247	0.000815127
Psmd4	5.00851054418598e-08	0.427354	0.368	0.285	0.000826755
Ggta1	5.08049032750144e-08	-0.607243	0.136	0.202	0.000838637
Gbp8	5.14031689233453e-08	-1.10388	0.044	0.086	0.000848512
Rpl23a	5.24660051346415e-08	-0.251018	0.707	0.77	0.000866056
Tor1aip1	5.27820667384839e-08	-0.411751	0.389	0.466	0.000871274
Them6	5.50350213826989e-08	0.407038	0.428	0.348	0.000908463
Map2k7	5.5982619603447e-08	-0.870389	0.066	0.115	0.000924105
Cbfa2t3	5.83893823006116e-08	-0.504211	0.257	0.332	0.000963834
Sfi1	5.93129609352338e-08	-0.676841	0.126	0.188	0.000979079
Trabd	6.0677156159752e-08	0.597284	0.216	0.147	0.0010016
Ppard	6.18211928800935e-08	-0.936794	0.057	0.103	0.00102048
Adh5	6.29543910797751e-08	0.477127	0.303	0.224	0.00103919
Tnrc6a	6.51449087033384e-08	-0.59643	0.161	0.228	0.00107535
Adam10	6.56765141589e-08	-0.510506	0.307	0.378	0.00108412
Tet2	6.58383425103468e-08	-0.628274	0.133	0.196	0.00108679
Slmap	6.64459629912097e-08	-0.565898	0.182	0.251	0.00109682
Usp7	6.743884928376e-08	-0.494013	0.268	0.341	0.00111321
Dynlt1b	6.81012961399066e-08	-1.24566	0.025	0.058	0.00112415
Igkv1-110	7.06499496461586e-08	0.516943	0.092	0.15	0.00116622
Ssrp1	7.10352283915082e-08	0.452468	0.358	0.278	0.00117258
Ehmt2	7.11252228561249e-08	-0.560423	0.167	0.235	0.00117406
Pip4k2b	7.18101238289458e-08	-0.749464	0.107	0.165	0.00118537
Lmtk2	7.18347676823471e-08	-0.631811	0.15	0.215	0.00118578
Matr3	7.28608005672799e-08	-0.483366	0.231	0.306	0.00120271
Cct8	7.74865626993733e-08	0.389931	0.395	0.311	0.00127907
Gm13919	7.77177673865522e-08	0.60575	0.205	0.136	0.00128289
Csrp1	7.8811429828579e-08	0.6654	0.172	0.108	0.00130094
Fkbp4	8.27297711120991e-08	0.485042	0.302	0.225	0.00136562
Ppp4r2	8.28868751077546e-08	-0.536903	0.222	0.293	0.00136821
1700027J07Rik	8.31945032500662e-08	-1.20786	0.033	0.069	0.00137329
2310061I04Rik	8.37746948781267e-08	0.887183	0.105	0.055	0.00138287
Hhex	8.91850756618904e-08	0.358811	0.458	0.378	0.00147218
Scpep1	9.08253688179514e-08	0.412674	0.349	0.269	0.00149925
Galnt10	9.2719412958487e-08	-0.690701	0.113	0.173	0.00153052
Nprl2	9.28373656258049e-08	0.866896	0.115	0.063	0.00153247
Hist1h2bm	9.3043265222045e-08	-1.83771	0.01	0.033	0.00153586
Nrxn2	9.32111477208355e-08	1.93425	0.044	0.012	0.00153864
Tubb5	9.42746657411236e-08	0.37651	0.406	0.322	0.00155619
Blvrb	9.50649080635813e-08	0.301946	0.575	0.499	0.00156924
Atp5g2	9.75517601239481e-08	0.19703	0.83	0.789	0.00161029
Ccdc88b	9.80843633816617e-08	-0.888575	0.052	0.095	0.00161908
Slc38a1	9.95145764375231e-08	-0.483476	0.288	0.361	0.00164269
Ubr3	1.0014905573864e-07	-0.509939	0.229	0.299	0.00165316
Smurf1	1.00172814770533e-07	-0.909314	0.054	0.099	0.00165355
Scd1	1.00482267359708e-07	-0.369376	0.497	0.559	0.00165866
Sorcs2	1.00965288394517e-07	-0.801491	0.095	0.15	0.00166663
Ssbp4	1.01074260849023e-07	0.845087	0.122	0.069	0.00166843
Tmub1	1.01763411537132e-07	0.689779	0.151	0.091	0.00167981
Ino80d	1.04641352112349e-07	-0.596837	0.176	0.243	0.00172732
Tomm22	1.0605699938545e-07	0.286345	0.541	0.457	0.00175068
Htt	1.06434597317663e-07	-0.76782	0.067	0.116	0.00175692
Braf	1.13439493523014e-07	-0.536379	0.165	0.233	0.00187255
Dcaf1	1.16981329874605e-07	-0.805742	0.08	0.132	0.00193101
Srrm2	1.18025136160607e-07	-0.213449	0.764	0.811	0.00194824
Git2	1.1846806822242e-07	-0.401997	0.34	0.415	0.00195555
Rsf1	1.18924472938005e-07	-0.405688	0.338	0.415	0.00196309
Ranbp9	1.18948145324464e-07	-0.533394	0.198	0.267	0.00196348
Atg4d	1.19607939496383e-07	0.648849	0.167	0.105	0.00197437
Fmnl1	1.21346131903298e-07	-0.36294	0.4	0.471	0.00200306
Stx16	1.21780541135448e-07	-0.475625	0.219	0.293	0.00201023
Pgam1	1.22444811265655e-07	0.457462	0.322	0.245	0.0020212
Safb2	1.23715196959075e-07	-0.510364	0.287	0.357	0.00204217
Mcrs1	1.2408215297249e-07	0.553343	0.221	0.152	0.00204822
Ctsz	1.24757118839457e-07	0.222664	0.703	0.625	0.00205937
Kansl1l	1.25806982453058e-07	-0.574446	0.218	0.287	0.0020767
Cd2ap	1.26945027914568e-07	-0.459495	0.302	0.373	0.00209548
Clasp2	1.29935474025332e-07	-0.649082	0.145	0.207	0.00214484
Bptf	1.3896762157535e-07	-0.3346	0.5	0.566	0.00229394
Rab10	1.40682320672878e-07	-0.432181	0.344	0.418	0.00232224
Gabarap	1.41916977302395e-07	0.204002	0.772	0.726	0.00234262
Kdm3b	1.41995841577965e-07	-0.449002	0.344	0.41	0.00234393
Ndst1	1.42854701012169e-07	-1.02867	0.036	0.073	0.0023581
Aurkaip1	1.46855375158944e-07	0.406138	0.325	0.246	0.00242414
Aak1	1.47712997211139e-07	-0.693567	0.131	0.191	0.0024383
Ighg1	1.52308296909807e-07	-4.87953	0	0.01	0.00251415
Gatad2a	1.55938684797962e-07	-0.471578	0.211	0.283	0.00257408
Eno1b	1.58043951253277e-07	1.49164	0.053	0.019	0.00260883
Kdm2a	1.58973559660833e-07	-0.383745	0.352	0.427	0.00262418
Ubr5	1.61914134113298e-07	-0.547401	0.191	0.259	0.00267272
Smarca5	1.63415812325151e-07	-0.41636	0.402	0.465	0.00269751
5031439G07Rik	1.6347033810371e-07	-0.40346	0.4	0.469	0.00269841
Satb1	1.6649912503608e-07	-0.563022	0.238	0.306	0.0027484
H2-K1	1.67794991608492e-07	0.152387	0.981	0.976	0.00276979
Gm26892	1.68270176738027e-07	-3.29457	0.001	0.014	0.00277764
Gsk3b	1.70337514661096e-07	-0.424609	0.293	0.367	0.00281176
Xiap	1.70372334086059e-07	-0.499674	0.249	0.319	0.00281234
Hnrnpm	1.70582787710681e-07	-0.369601	0.36	0.438	0.00281581
Bub3	1.72446755563518e-07	0.449593	0.307	0.23	0.00284658
Sgta	1.74290743539145e-07	0.567686	0.184	0.119	0.00287702
Ube2h	1.75268001934424e-07	-0.330177	0.531	0.589	0.00289315
Dnpep	1.76198065680908e-07	0.628811	0.174	0.112	0.0029085
Epb41	1.8426557641434e-07	-0.780707	0.098	0.152	0.00304167
Esd	1.85509430952865e-07	0.347694	0.395	0.309	0.0030622
H2-M3	1.85534813443282e-07	0.454272	0.292	0.216	0.00306262
Rplp2	1.85976470697386e-07	-0.153579	0.984	0.991	0.00306991
Hsp90ab1	1.99189398098438e-07	0.15467	0.973	0.963	0.00328802
Zfp414	1.99668335451459e-07	0.899123	0.119	0.067	0.00329592
Wwox	2.00316574870024e-07	-0.953117	0.202	0.26	0.00330663
Pclaf	2.10130536622963e-07	-2.35115	0.004	0.022	0.00346862
Atxn7l3	2.10181846488632e-07	-0.906676	0.064	0.11	0.00346947
Ccdc88c	2.11052201234967e-07	-0.47514	0.229	0.3	0.00348384
Cnot4	2.1205963048039e-07	-0.413654	0.377	0.448	0.00350047
Xpo1	2.13774008792151e-07	-0.580896	0.151	0.215	0.00352877
Rhof	2.15402891391127e-07	0.581338	0.228	0.16	0.00355566
Flna	2.17923286925277e-07	-0.360376	0.398	0.471	0.00359726
Zmynd8	2.22655231568422e-07	-0.537489	0.191	0.258	0.00367537
Utrn	2.23666122977227e-07	-0.783414	0.097	0.15	0.00369206
Rfc2	2.26623600940253e-07	0.414877	0.33	0.252	0.00374088
Cyc1	2.28045085298271e-07	0.372908	0.39	0.309	0.00376434
Ubn2	2.29067155812777e-07	-0.503783	0.258	0.327	0.00378121
Pik3cd	2.29511614792514e-07	-0.511083	0.306	0.371	0.00378855
Gltp	2.33718742682563e-07	0.540513	0.236	0.167	0.00385799
Colgalt1	2.37946384567449e-07	-0.438192	0.255	0.331	0.00392778
Afg1l	2.39152220350589e-07	-0.800275	0.074	0.122	0.00394769
Fam149b	2.40927484094906e-07	0.739235	0.176	0.116	0.00397699
Gm49336	2.42055424940445e-07	-1.1555	0.026	0.058	0.00399561
Diaph2	2.44384764050735e-07	-0.643947	0.145	0.207	0.00403406
Spred2	2.47248888363167e-07	-1.15018	0.027	0.06	0.00408134
Cytip	2.4974852208143e-07	0.21664	0.729	0.657	0.0041226
Zfp831	2.51661516872708e-07	-0.694104	0.124	0.182	0.00415418
Impdh2	2.53783368090444e-07	0.553145	0.244	0.175	0.0041892
Mef2c	2.60131730866962e-07	-0.222147	0.819	0.859	0.00429399
Zzz3	2.61715733672087e-07	-0.625989	0.135	0.195	0.00432014
Atf7ip	2.73443340749213e-07	-0.382264	0.398	0.466	0.00451373
Spi1	2.84527350524289e-07	0.320377	0.521	0.441	0.00469669
Sra1	2.8562747770615e-07	0.446479	0.297	0.223	0.00471485
Hectd4	2.89551134226526e-07	-0.682537	0.092	0.145	0.00477962
Spcs1	2.91138878808733e-07	0.327822	0.445	0.362	0.00480583
Srrt	2.91325215111147e-07	-0.577203	0.15	0.212	0.0048089
Ccnd2	3.03904415282947e-07	-0.679246	0.192	0.255	0.00501655
Ctsc	3.04738193904948e-07	0.394765	0.437	0.366	0.00503031
Gtf3c2	3.06035242657377e-07	-0.680357	0.1	0.154	0.00505172
Hsp90aa1	3.10213566256623e-07	0.331279	0.561	0.494	0.00512069
Erp29	3.10550654385085e-07	0.202164	0.779	0.717	0.00512626
Chd8	3.1160724530997e-07	-0.499971	0.217	0.284	0.0051437
Fnip1	3.12645207514556e-07	-0.524304	0.184	0.251	0.00516083
Ubtd1	3.14416533306699e-07	-1.26215	0.022	0.051	0.00519007
Rcor1	3.20481572547838e-07	-0.505571	0.225	0.294	0.00529019
Nme2	3.21636188002153e-07	-0.42523	0.38	0.447	0.00530925
Selenow	3.27230466197604e-07	0.169947	0.865	0.819	0.00540159
Terf2	3.29389377379722e-07	-0.607821	0.124	0.182	0.00543723
Mob1a	3.36190846417443e-07	-0.503891	0.194	0.262	0.0055495
Tmtc2	3.38701399236346e-07	-1.23567	0.026	0.058	0.00559094
Ppfia1	3.39199710954584e-07	-0.653428	0.134	0.194	0.00559917
Rhbdf2	3.51302965966591e-07	-0.516319	0.175	0.241	0.00579896
Marcks	3.52191400815009e-07	-0.472549	0.316	0.389	0.00581362
Gigyf2	3.52197180866563e-07	-0.519563	0.173	0.239	0.00581372
Pabpc1	3.53383632379559e-07	0.19392	0.816	0.776	0.0058333
Grap	3.60405571729024e-07	0.365637	0.419	0.342	0.00594921
Arhgap25	3.77759410738012e-07	-0.367	0.412	0.475	0.00623568
Atf6b	3.80173398285128e-07	0.558605	0.212	0.147	0.00627552
Foxo1	4.03271105733228e-07	-0.267139	0.599	0.666	0.0066568
Fkbp8	4.18339965840562e-07	0.345711	0.445	0.368	0.00690554
Eif4a3	4.19397330250964e-07	0.340705	0.361	0.28	0.00692299
Psma5	4.22354883419177e-07	0.369012	0.378	0.301	0.00697181
Actn4	4.22725277630948e-07	-0.619685	0.154	0.215	0.00697793
Osbpl11	4.25974356603286e-07	-0.658531	0.122	0.178	0.00703156
Dgcr2	4.39903565433428e-07	-1.14667	0.028	0.061	0.00726149
Fgfr2	4.46137890435764e-07	-0.548778	0.206	0.27	0.0073644
Pitpnc1	4.53921583253243e-07	-0.870999	0.096	0.147	0.00749288
Sod1	4.65681857662258e-07	-0.995007	0.045	0.083	0.00768701
Lims1	4.71516601223356e-07	-0.485004	0.313	0.378	0.00778332
Ppdpf	4.79421928195142e-07	0.228455	0.674	0.603	0.00791382
Usp12	4.83114631694334e-07	-0.628861	0.105	0.159	0.00797477
Dennd6a	4.86312190984187e-07	-0.489579	0.226	0.295	0.00802756
Eya1	4.90771760322814e-07	-0.725547	0.066	0.112	0.00810117
Gm32569	5.14168760509083e-07	-1.31929	0.025	0.055	0.00848738
Trp53inp1	5.15128442803785e-07	-0.485357	0.235	0.303	0.00850322
Clcn5	5.15258354153312e-07	-0.829839	0.065	0.11	0.00850537
Dusp2	5.21976305098875e-07	0.301057	0.728	0.676	0.00861626
Aspscr1	5.23764180129516e-07	0.565529	0.185	0.124	0.00864577
Phf11b	5.33308953167448e-07	0.449892	0.273	0.201	0.00880333
Sema4d	5.357146007367e-07	-0.41926	0.379	0.447	0.00884304
Map4k3	5.47990645943499e-07	-1.14256	0.041	0.078	0.00904568
Pds5a	5.48813945807648e-07	-0.45233	0.323	0.386	0.00905927
Trappc10	5.50381777123741e-07	-0.653957	0.114	0.169	0.00908515
Scp2	5.77763667592728e-07	0.372355	0.391	0.314	0.00953715
Rnf126	5.86930247762929e-07	0.541934	0.184	0.123	0.00968846
Arnt	5.89637181123172e-07	-0.599913	0.144	0.204	0.00973314
Tbc1d14	5.90799261868233e-07	-0.523173	0.168	0.231	0.00975232
Tra2a	5.91118162469864e-07	-0.3604	0.47	0.53	0.00975759
Derl1	5.99297034440075e-07	0.462779	0.299	0.226	0.0098926
Man1a2	6.00720642035128e-07	-0.451102	0.288	0.357	0.0099161
Ubp1	6.33297954391139e-07	-0.538858	0.145	0.205	0.0104538
Ppp4c	6.40467967212833e-07	0.301144	0.499	0.418	0.0105722
Snd1	6.4421410331207e-07	-0.459962	0.208	0.275	0.010634
Elk4	6.45574049271724e-07	-0.425016	0.254	0.325	0.0106565
Ergic3	6.59586463940364e-07	0.495102	0.264	0.195	0.0108878
Pink1	6.76027822341152e-07	0.647947	0.162	0.105	0.0111592
Rpl32	6.7882617067373e-07	0.101652	1	0.999	0.0112054
Rad54l2	6.87541658804263e-07	-0.847109	0.049	0.088	0.0113492
Pde3b	6.91954158033482e-07	-0.672577	0.148	0.204	0.0114221
Xpr1	6.94328517996869e-07	-0.561302	0.206	0.268	0.0114613
Ap1m1	6.97790159700177e-07	0.317984	0.398	0.316	0.0115184
Dnah8	6.99188121901628e-07	-0.849257	0.061	0.104	0.0115415
Eif6	7.13635772445547e-07	0.400754	0.316	0.242	0.01178
Fanca	7.48082213166413e-07	0.573677	0.206	0.143	0.0123486
Smpdl3a	7.53494093296848e-07	0.756352	0.135	0.083	0.0124379
Dennd3	7.54068279877335e-07	-0.606794	0.187	0.248	0.0124474
Camkmt	7.69508917736522e-07	-0.859298	0.068	0.113	0.0127023
Rbck1	7.70486143693013e-07	0.444362	0.3	0.23	0.0127184
Arhgap18	7.75255144889365e-07	-1.0863	0.041	0.077	0.0127971
Dcaf5	7.83580144715898e-07	-0.618587	0.129	0.186	0.0129346
Ndufs8	7.97745383813404e-07	0.320632	0.442	0.362	0.0131684
Reep5	8.01218360484154e-07	0.259845	0.624	0.553	0.0132257
Haao	8.03111255664541e-07	0.445351	0.25	0.181	0.013257
Arpc1a	8.13177128236348e-07	0.457756	0.249	0.18	0.0134231
Pnpla7	8.3775977707553e-07	-0.711515	0.098	0.15	0.0138289
Dnajc13	8.59760482009347e-07	-0.508586	0.151	0.212	0.0141921
Vps28	8.74809200239621e-07	0.352527	0.386	0.308	0.0144405
Pnrc1	8.78036315510754e-07	0.231008	0.665	0.596	0.0144937
Cbfb	8.9236416911321e-07	-0.485524	0.216	0.283	0.0147303
Snx2	9.2061528340504e-07	0.215559	0.748	0.68	0.0151966
Reps1	9.33462146023224e-07	-0.810888	0.091	0.139	0.0154087
Smim14	9.33544379710196e-07	0.200145	0.745	0.685	0.01541
Iglc2	9.48991808022895e-07	0.187003	0.9	0.882	0.015665
Sqstm1	9.63203549854824e-07	0.334216	0.481	0.405	0.0158996
Brd4	9.75150314136128e-07	-0.323188	0.432	0.506	0.0160968
Atp5f1	9.77262225632201e-07	0.262745	0.613	0.542	0.0161317
Cers6	9.79813439710828e-07	-0.701725	0.079	0.126	0.0161738
Iglv1	9.93305032842672e-07	0.877955	0.348	0.288	0.0163965
Rnf111	1.01557497760107e-06	-0.423517	0.249	0.317	0.0167641
Naa10	1.01711629513266e-06	-0.824117	0.066	0.11	0.0167895
Agap3	1.01755178457302e-06	-1.42636	0.016	0.041	0.0167967
Tmem173	1.04454520807204e-06	0.503719	0.241	0.175	0.0172423
Ubap2	1.05590580317362e-06	-0.647183	0.105	0.157	0.0174298
Arid4b	1.05907772292055e-06	-0.357524	0.432	0.492	0.0174822
Calr	1.05980494123936e-06	-0.360919	0.426	0.493	0.0174942
Ralgapa2	1.07623816397847e-06	-0.776149	0.106	0.158	0.0177655
Fgd3	1.10740371829121e-06	-0.517027	0.199	0.262	0.0182799
Osgep	1.10849480516385e-06	0.450244	0.258	0.19	0.0182979
Spen	1.1089523033912e-06	-0.582693	0.112	0.166	0.0183055
Gm26825	1.11314935593422e-06	0.487649	0.245	0.179	0.0183748
Rps6	1.12697902262883e-06	-0.173105	0.854	0.9	0.018603
Rsph1	1.14117958398507e-06	-1.88337	0.007	0.026	0.0188375
Rap1gds1	1.15078009201542e-06	-0.507894	0.22	0.284	0.0189959
Ubald2	1.15612547111386e-06	0.382406	0.384	0.311	0.0190842
Smpd1	1.1756391088196e-06	0.707561	0.141	0.089	0.0194063
Psmd8	1.1877088478232e-06	0.31848	0.453	0.376	0.0196055
H2-Ob	1.19992593981202e-06	0.239738	0.663	0.606	0.0198072
Tsc22d4	1.20119303976119e-06	-0.329136	0.41	0.481	0.0198281
Zbtb10	1.20254588127803e-06	-0.92373	0.051	0.09	0.0198504
Pik3cg	1.20295439244821e-06	-0.639716	0.149	0.206	0.0198572
Atxn1	1.20782095159974e-06	-2.09463	0.006	0.023	0.0199375
Tacc1	1.21355518976556e-06	-0.320426	0.402	0.475	0.0200322
Timm50	1.258223726458e-06	0.655993	0.148	0.095	0.0207695
Fam168b	1.27797616397194e-06	-0.374142	0.341	0.41	0.0210956
Arfgef2	1.31759266592176e-06	-0.515742	0.229	0.293	0.0217495
Ndufs2	1.3220730311054e-06	0.366484	0.318	0.244	0.0218235
Snrpc	1.32207332282807e-06	0.330775	0.403	0.328	0.0218235
Ptpn4	1.3237504938963e-06	-0.545119	0.156	0.215	0.0218511
Gm7030	1.34237256283912e-06	0.664474	0.165	0.109	0.0221585
Ppp1r12b	1.3541197256244e-06	-0.867523	0.063	0.105	0.0223525
Ssu72	1.36189989544503e-06	0.337992	0.461	0.387	0.0224809
Abhd11	1.36562681298867e-06	0.700643	0.144	0.091	0.0225424
E2f4	1.37411147814293e-06	0.405187	0.271	0.202	0.0226825
Adcy7	1.38374646261658e-06	-0.501708	0.192	0.255	0.0228415
Tbc1d22b	1.40787897702196e-06	-0.97264	0.037	0.072	0.0232399
Polr2c	1.44693666669665e-06	0.46706	0.231	0.166	0.0238846
Pef1	1.45018369992137e-06	0.791982	0.11	0.064	0.0239382
Abhd17a	1.49281949828015e-06	0.259125	0.589	0.517	0.024642
Atl2	1.52696750324625e-06	-0.631603	0.089	0.137	0.0252057
Med28	1.53038070757324e-06	0.329328	0.386	0.311	0.025262
Scd2	1.55190842386002e-06	-0.871194	0.054	0.093	0.0256174
AW112010	1.56156815786574e-06	0.470565	0.25	0.184	0.0257768
Dnmt3a	1.56447668158043e-06	-0.717207	0.09	0.138	0.0258248
Xrn1	1.57275559750202e-06	-0.421117	0.201	0.267	0.0259615
Zfp688	1.5923889265005e-06	0.741739	0.117	0.069	0.0262856
Prpf19	1.62396475398245e-06	0.449366	0.247	0.181	0.0268068
B230219D22Rik	1.68664854537621e-06	-0.377365	0.311	0.381	0.0278415
Retreg1	1.72111885469812e-06	-0.495811	0.242	0.304	0.0284105
Fibp	1.737917236588e-06	0.487894	0.214	0.152	0.0286878
Setd2	1.74164411425402e-06	-0.341084	0.386	0.457	0.0287493
Setd1b	1.74576472598091e-06	-0.699824	0.101	0.151	0.0288173
Nup98	1.75668225368591e-06	-0.600222	0.127	0.181	0.0289976
Hnrnpk	1.75989687942608e-06	0.225912	0.751	0.694	0.0290506
Imp3	1.76385652939769e-06	0.358524	0.34	0.267	0.029116
Gpbp1l1	1.7666404302487e-06	-0.45132	0.209	0.273	0.0291619
Psap	1.76945389688555e-06	0.181634	0.81	0.759	0.0292084
Pdcd2	1.81281400494676e-06	0.451451	0.241	0.176	0.0299241
Fam169b	1.814131336353e-06	-0.482215	0.221	0.283	0.0299459
mt-Nd6	1.8186831973776e-06	-0.513554	0.164	0.224	0.030021
Rasgrp2	1.83182237661401e-06	0.23309	0.644	0.571	0.0302379
Pten	1.8370216601298e-06	-0.21432	0.816	0.846	0.0303237
Clta	1.8373229090356e-06	0.185827	0.81	0.765	0.0303287
Hnrnpa2b1	1.83881296100175e-06	0.145261	0.923	0.906	0.0303533
Cstf3	1.84907607667729e-06	-0.531857	0.15	0.209	0.0305227
Setd7	1.85083866945147e-06	-0.685358	0.098	0.147	0.0305518
Zfand2b	1.85974876458124e-06	0.718729	0.145	0.093	0.0306989
Piezo1	1.87208813670041e-06	-0.648083	0.13	0.184	0.0309026
Hmgn2	1.89130655742101e-06	0.409761	0.374	0.307	0.0312198
Fam117b	1.89131624007964e-06	-0.58992	0.137	0.192	0.03122
Hmbox1	1.90070194645409e-06	-0.663095	0.097	0.147	0.0313749
Zfp646	1.90215279780762e-06	-0.684714	0.102	0.152	0.0313988
Zfp592	1.92980902370996e-06	-0.501651	0.166	0.227	0.0318554
Kdm4c	1.94467139633888e-06	-0.456174	0.176	0.238	0.0321007
Pnpla2	1.95013285544166e-06	0.597056	0.183	0.126	0.0321908
4932438A13Rik	1.96730302124532e-06	-0.522694	0.226	0.287	0.0324743
Fto	1.97570937677713e-06	-0.520251	0.194	0.256	0.032613
Fh1	2.04217591721182e-06	0.513493	0.249	0.185	0.0337102
Nsd3	2.04858460268259e-06	-0.353414	0.404	0.467	0.033816
Mkln1	2.08483429429203e-06	-0.43743	0.261	0.325	0.0344144
Chd6	2.12893839194294e-06	-0.453507	0.293	0.357	0.0351424
Rpl7a	2.16070312934886e-06	0.143512	0.948	0.936	0.0356667
Mbtps1	2.17218028737386e-06	-0.599981	0.126	0.18	0.0358562
Usp8	2.2161102246722e-06	-0.544823	0.125	0.18	0.0365813
Smarca4	2.22469933756971e-06	-0.416246	0.303	0.369	0.0367231
Isg20	2.25761196306139e-06	0.665234	0.119	0.071	0.0372664
Taz	2.26824697642624e-06	0.485284	0.23	0.168	0.037442
Prrc2b	2.29034293755858e-06	-0.478428	0.191	0.251	0.0378067
Syf2	2.30037928019143e-06	0.325376	0.408	0.335	0.0379724
Usp47	2.3493545249651e-06	-0.563144	0.139	0.194	0.0387808
Atg16l1	2.35303890819649e-06	-0.690772	0.101	0.15	0.0388416
Nudcd3	2.3556792148386e-06	-0.521428	0.221	0.283	0.0388852
Srf	2.36888192640066e-06	-0.729368	0.08	0.126	0.0391031
Gtpbp1	2.38576040153198e-06	-0.75156	0.064	0.106	0.0393817
Gak	2.44949646838827e-06	-0.534108	0.148	0.204	0.0404338
Brd1	2.46591393458414e-06	-0.444928	0.279	0.343	0.0407048
Atp1b1	2.4777808609449e-06	-0.506366	0.342	0.401	0.0409007
Samd1	2.48378869945269e-06	-1.16528	0.022	0.049	0.0409999
Drap1	2.50880207861375e-06	0.305264	0.464	0.389	0.0414128
Rrp7a	2.57985698034982e-06	0.570416	0.161	0.107	0.0425857
Atf6	2.59351966546441e-06	-0.420358	0.314	0.379	0.0428112
Nudt21	2.60117598279376e-06	0.360344	0.357	0.285	0.0429376
Tbl1x	2.64260455639446e-06	-0.500506	0.219	0.28	0.0436215
B4galt5	2.67863118118685e-06	-0.636356	0.102	0.151	0.0442162
Ncoa1	2.69739238715902e-06	-0.407545	0.345	0.407	0.0445259
Tmem57	2.72264215006846e-06	-0.509318	0.179	0.238	0.0449427
Hnrnpl	2.73609429125572e-06	0.258464	0.646	0.586	0.0451647
Fyn	2.7979428547465e-06	-0.762716	0.063	0.104	0.0461856
Kcnq1ot1	2.82496295856615e-06	-0.503518	0.233	0.294	0.0466317
Pik3c2b	2.83457512145134e-06	-0.464897	0.256	0.319	0.0467903
Neurl4	2.83894054815752e-06	-0.89215	0.045	0.08	0.0468624
Rpl26	2.85310922726613e-06	0.108446	0.995	0.99	0.0470963
Ccni	2.93998843853346e-06	0.320218	0.476	0.409	0.0485304

## Sheet: 2B
DEGs 3H3vsrIgG Total MBCs cluster 2
	p_val	avg_log2FC	pct.1	pct.2	p_val_adj
Uba52	3.12378970001704e-137	-1.09131	0.889	0.981	5.15643965781812e-133
Gm42418	1.26938134359514e-101	-0.93291	1	1	2.0953677838725e-97
Cmss1	1.80833972300069e-83	-0.958092	0.995	0.998	2.98502638075724e-79
Lars2	4.24048360064946e-76	-0.951149	0.878	0.972	6.99976627959207e-72
mt-Atp8	6.47240113659835e-73	-0.849342	0.837	0.961	1.06839925561829e-68
Ubb	1.12791922946461e-66	0.57034	0.997	0.99	1.86185627207723e-62
Actg1	3.28094791323183e-65	0.81369	0.997	0.961	5.41586072037178e-61
Rplp0	3.03449691381235e-62	0.495915	1	1	5.00904405563004e-58
Rps29	2.82270132714855e-57	-0.34184	1	1	4.65943308072411e-53
Eef1a1	3.05411184744225e-54	0.373867	1	1	5.04142242657292e-50
Rpl13a	1.07864993740281e-47	-0.82826	0.645	0.852	1.78052745167082e-43
Cd74	3.02410775140532e-47	0.26721	1	1	4.99189466524476e-43
Actb	4.03060979206428e-47	0.437633	1	1	6.6533275837605e-43
Slc15a2	1.23447700211704e-43	3.07504	0.258	0.035	2.0377511873946e-39
Rpl36al	2.55072976885258e-43	-0.833047	0.592	0.806	4.21048962944496e-39
Rpl27	1.12387360775744e-41	-0.363705	0.994	0.999	1.8551781643252e-37
Gm26561	6.27796696959935e-40	-1.10011	0.506	0.748	1.03630400767177e-35
Coro1a	5.69409481053857e-36	0.474233	0.991	0.97	9.39924230375601e-32
Il31ra	9.25784770698558e-36	-0.8589	0.814	0.928	1.52819292099211e-31
Gm19951	1.18036947977646e-35	-0.967196	0.544	0.753	1.948435900267e-31
Ucp2	7.23090881759615e-33	0.604678	0.911	0.799	1.1936061185206e-28
Rps21	1.61249339224247e-29	-0.259787	1	1	2.66174284257464e-25
Pax5	6.82592188879024e-29	-0.636068	0.691	0.861	1.12675492618261e-24
H2-Aa	7.69717778742124e-29	0.254395	0.999	1	1.27057313736962e-24
Arpc1b	1.1524940534652e-28	0.625056	0.851	0.725	1.90242193405501e-24
Rpl29	3.57367362303949e-28	0.297531	1	0.995	5.89906304955129e-24
Ebf1	3.85032519769058e-27	-0.462536	0.943	0.981	6.35573180382784e-23
Rpl38	6.42605437611125e-26	-0.235192	0.999	1	1.06074879586468e-21
Rpsa	9.02749846693267e-26	0.25063	1	1	1.49016917193657e-21
Rpl8	9.42562406946169e-26	0.238523	1	0.999	1.55588776514604e-21
Hspa8	2.72503021741649e-25	0.476056	0.952	0.883	4.49820737988939e-21
Rac2	5.4872082980747e-25	0.370078	0.994	0.971	9.05773473763191e-21
Clic1	1.37426216310763e-24	0.612237	0.841	0.703	2.26849455264176e-20
Cd37	3.01048024886111e-24	0.390776	0.962	0.96	4.96939974679503e-20
Gm15564	6.10276203243859e-24	-1.13726	0.276	0.478	1.00738292869464e-19
Wdfy4	7.22352168466744e-24	-0.540987	0.722	0.87	1.19238672448805e-19
H2-D1	1.84064982873624e-23	0.341281	0.999	0.99	3.03836067229491e-19
Gpi1	6.83377756286311e-23	0.58981	0.753	0.605	1.12805166230181e-18
Gm48099	7.71888318264741e-23	-0.899278	0.384	0.586	1.27415604695961e-18
Rps28	1.36768087121017e-22	-0.223299	1	1	2.25763081410663e-18
Capg	1.63500040929685e-22	0.575747	0.856	0.785	2.69889517562632e-18
Cnn2	5.43426137245482e-22	0.659147	0.768	0.643	8.97033524751118e-18
Rps11	7.84782606015979e-22	0.218857	1	1	1.29544064775058e-17
Arhgdib	2.0234100634577e-21	0.351893	0.981	0.958	3.34004299174962e-17
Rps4x	5.30805193771957e-21	0.191499	1	1	8.7620013335937e-17
Cd79a	7.66851764517262e-21	0.298463	0.999	1	1.26584220768864e-16
Rpl9	9.23244583605289e-21	0.206953	1	0.999	1.52399983415725e-16
Igkv8-28	1.04966344689492e-20	0.550207	0.014	0.121	1.73267945178945e-16
Aldoa	1.10129809149784e-20	0.645737	0.727	0.597	1.81791275963548e-16
Gm9493	1.21742825984918e-20	0.68292	0.68	0.514	2.00960882853305e-16
Maml2	1.32561425618575e-20	-0.740503	0.564	0.718	2.18819145268581e-16
Eif3f	1.40657616332675e-20	0.368845	0.969	0.927	2.32183527280346e-16
S100a9	2.01575562346196e-19	-6.4343	0	0.079	3.32740780764866e-15
Prkcb	3.76797809343994e-19	-0.420835	0.861	0.933	6.2198014388413e-15
Ly6e	6.04545917140587e-19	0.274954	0.998	0.999	9.97923945423966e-15
H2-DMb2	1.28356836936965e-18	0.382931	0.95	0.927	2.11878630731848e-14
Hexb	1.71429417548736e-18	-0.502524	0.943	0.955	2.82978539547698e-14
Eef2	2.19594879393456e-18	0.316271	0.985	0.965	3.62485267414778e-14
Pkm	5.10466533709724e-18	0.695631	0.608	0.448	8.42627107194641e-14
Rpl3	5.1831002500451e-18	0.237124	0.997	0.999	8.55574358274944e-14
Pfn1	8.24081831249252e-18	0.261247	0.999	0.998	1.36031187884314e-13
Limd2	1.89106393089232e-17	0.495312	0.851	0.785	3.12157923072394e-13
S100a8	1.8944415367107e-17	-6.22918	0	0.07	3.12715464464836e-13
Dock2	2.61430121240213e-17	-0.338584	0.962	0.99	4.3154270113122e-13
Rpl21	3.75475112728944e-17	0.180996	1	1	6.19796768581669e-13
Prkce	6.92461734903745e-17	-0.67367	0.46	0.63	1.14304658580561e-12
H2-K1	7.38500639811913e-17	0.264348	0.997	0.995	1.21904300613752e-12
H2-T22	6.56802179422805e-16	0.644842	0.603	0.449	1.08418335757322e-11
Ets1	1.03279953122496e-15	-0.533405	0.621	0.749	1.70484218619304e-11
Pcbp1	1.10980494228776e-15	0.683218	0.612	0.477	1.8319550182344e-11
H2-Eb1	1.28348169417615e-15	0.1972	0.997	0.999	2.11864323257657e-11
Rps5	1.72038066362308e-15	0.174852	1	1	2.83983236144262e-11
Bank1	2.96848845246931e-15	-0.291758	0.974	0.99	4.90008388849109e-11
mt-Nd5	4.1454010996505e-15	-0.303704	0.939	0.965	6.84281359519307e-11
Gnb2	5.34568331305384e-15	0.645343	0.619	0.483	8.82411944485797e-11
Ikzf1	6.92862442228454e-15	-0.394334	0.779	0.885	1.14370803338651e-10
Camk1d	8.83218485391611e-15	-0.384706	0.9	0.947	1.45792875383593e-10
Myl12b	9.84030075044737e-15	0.362229	0.909	0.852	1.62433844487635e-10
Ly6a	1.2048419485264e-14	0.415097	0.935	0.873	1.98883260443254e-10
Ubc	2.01405921469383e-14	0.44979	0.804	0.711	3.3246075456951e-10
Igkc	2.22501011143195e-14	-0.277569	0.879	0.927	3.67282419094073e-10
Cdk8	2.77948568638168e-14	0.361989	0.999	0.997	4.58809702251024e-10
mt-Co1	3.15222340400799e-14	-0.17835	0.999	0.998	5.20337517299599e-10
Nedd9	3.34473354188414e-14	-0.459642	0.751	0.853	5.52115165758814e-10
mt-Nd2	3.79198885719322e-14	-0.304978	0.96	0.98	6.25943600656885e-10
Psmb8	4.19134471664516e-14	0.386023	0.889	0.833	6.91865272376617e-10
Rpl5	9.2377135846e-14	-0.294628	0.902	0.947	1.52486938140992e-09
Slc25a5	9.62245259322881e-14	0.488593	0.718	0.597	1.58837824956428e-09
Rpl19	1.20455351834662e-13	0.158317	1	1	1.98835649273476e-09
Atxn1	1.58686265019461e-13	-0.615113	0.567	0.672	2.61943417667625e-09
mt-Nd1	5.50417200604653e-13	-0.30842	0.932	0.965	9.08573673038101e-09
Naca	5.58096867886794e-13	0.241179	0.987	0.988	9.21250499820731e-09
Gm26917	6.80370806292863e-13	-0.439548	0.7	0.816	1.12308808994763e-08
Cd79b	7.72228494159879e-13	0.289927	0.983	0.987	1.27471757530971e-08
Gphn	8.08463408793166e-13	-0.363537	0.806	0.892	1.33453054889488e-08
Ppia	1.08817186766008e-12	0.215519	1	0.997	1.79624530194649e-08
Tkt	1.34998750498182e-12	0.744204	0.439	0.295	2.22842437447349e-08
Man1a	3.40387785249971e-12	-0.346059	0.878	0.94	5.61878117112128e-08
Napsa	3.80022984569538e-12	0.419112	0.879	0.821	6.27303940628937e-08
Msi2	3.94810563840373e-12	-0.654372	0.382	0.516	6.51713797731304e-08
Rps15	8.3127290463591e-12	-0.278781	0.909	0.954	1.3721821836825e-07
H2-T23	9.34568126277996e-12	0.38984	0.837	0.769	1.54269160604709e-07
Shisa5	1.0594773298677e-11	0.308732	0.909	0.903	1.74887922841261e-07
Ptprj	1.38740369057671e-11	-0.490013	0.568	0.68	2.29018727203497e-07
Rpl11	1.79189366451299e-11	0.141619	1	1	2.95787887201159e-07
Btf3	1.92436555228632e-11	0.255351	0.96	0.941	3.17655021715903e-07
Fxyd5	2.65135883505164e-11	0.651	0.398	0.258	4.37659802901974e-07
Jarid2	2.70326973824096e-11	-0.507703	0.522	0.652	4.46228735691436e-07
Arhgap15	2.86193022333097e-11	-0.307311	0.918	0.959	4.72418821965242e-07
Rnh1	3.49942139983911e-11	0.638335	0.43	0.291	5.77649490471442e-07
Irs2	3.77347071958546e-11	-1.47429	0.062	0.154	6.22886811681972e-07
Aldh2	3.83980871897939e-11	0.579098	0.569	0.458	6.33837225241927e-07
H3f3b	4.09562591863223e-11	0.255815	0.978	0.974	6.76064970388622e-07
Eif3i	4.11238970699239e-11	0.500952	0.663	0.565	6.78832168933233e-07
Eif1	4.61137320812466e-11	0.201845	0.996	0.994	7.61199375465138e-07
Cd52	5.03780941317955e-11	0.209761	0.996	0.997	8.31591199833549e-07
Aff3	5.44191557755818e-11	-0.411342	0.753	0.835	8.98297004387529e-07
Immp2l	6.56305044570017e-11	-0.442482	0.729	0.814	1.08336273707173e-06
mt-Nd4	6.62672804773338e-11	-0.259072	0.94	0.963	1.09387399883935e-06
Rps7	6.98018752683489e-11	-0.136598	1	1	1.15221955505464e-06
Itm2b	7.72230784371387e-11	0.344672	0.874	0.836	1.27472135576185e-06
Ralgps2	8.22011575182278e-11	-0.34075	0.818	0.897	1.35689450715339e-06
Rsrp1	1.02810943170127e-10	0.462399	0.734	0.639	1.69710023890929e-06
H2-Oa	1.12729819061531e-10	0.37902	0.81	0.761	1.86083112324869e-06
Map3k1	1.53399138796484e-10	-0.57383	0.394	0.528	2.53215958411357e-06
Dock10	1.55103296079554e-10	-0.327773	0.812	0.884	2.56029010838519e-06
mt-Cytb	1.60046110074021e-10	-0.175667	0.993	0.995	2.64188113899186e-06
Inpp5d	1.77926656270603e-10	-0.418233	0.629	0.723	2.93703531505885e-06
Setbp1	2.15089404061118e-10	-0.481038	0.563	0.67	3.55048079283688e-06
Gpx1	3.01437477697965e-10	0.323058	0.885	0.834	4.97582844436031e-06
Rpl13	3.10401102147599e-10	0.143175	1	1	5.12379099315042e-06
Psmb1	3.21948643093294e-10	0.441539	0.684	0.597	5.314406251541e-06
Gnai2	3.82849686417597e-10	0.318831	0.86	0.792	6.31969977369527e-06
Arid1b	4.05024682137042e-10	-0.516266	0.416	0.544	6.68574242803616e-06
Cnp	4.37875861077049e-10	0.552232	0.52	0.394	7.22801683879884e-06
Rps27a	4.65077708288318e-10	0.138556	1	1	7.67703773071527e-06
Aff1	4.69359007449703e-10	-0.49924	0.39	0.528	7.74770913597225e-06
Fbxl17	4.98645708107348e-10	-0.526813	0.379	0.51	8.23114470372799e-06
Cd81	6.22847242116914e-10	0.427138	0.777	0.73	1.02813394256239e-05
Rpl37a	6.63315002268054e-10	-0.122355	1	1	1.09493407424388e-05
Arpc4	6.7384843614782e-10	0.489067	0.569	0.45	1.11232161354921e-05
Kansl1	7.33618859656603e-10	-0.454458	0.507	0.635	1.21098465163515e-05
Arhgap26	7.41677979156143e-10	-0.499829	0.452	0.573	1.22428784019305e-05
Hist1h2ap	7.67865831228019e-10	-1.48627	0.042	0.117	1.26751612760809e-05
Psmb9	9.47550101865144e-10	0.389632	0.723	0.619	1.56412095314879e-05
Tnrc6c	9.64974217366008e-10	-0.526762	0.344	0.475	1.59288294060607e-05
Nme2	1.01070912293021e-09	-0.482822	0.559	0.651	1.66837754922089e-05
Mbnl1	1.04606146831045e-09	-0.288416	0.849	0.896	1.72673366574006e-05
Med13l	1.21331727100087e-09	-0.733643	0.224	0.343	2.00282281924113e-05
Aes	1.60721971026485e-09	0.417413	0.676	0.592	2.65303757573418e-05
Eif3h	1.71694773680323e-09	0.361335	0.782	0.714	2.83416562914109e-05
Dok1	1.76176289886688e-09	0.842563	0.263	0.153	2.90814201715956e-05
Ldha	2.38410209673989e-09	0.407726	0.619	0.494	3.93543733108854e-05
Pip4k2a	2.54836366619129e-09	-0.419051	0.599	0.708	4.20658390378196e-05
Ifi47	2.87951818891727e-09	1.01975	0.255	0.151	4.75322067444573e-05
Syk	3.10848870913186e-09	-0.404792	0.801	0.863	5.13118231216396e-05
Rpl15	3.19779216053876e-09	0.158323	1	0.999	5.27859551940133e-05
Camkmt	4.0452290357076e-09	-0.606586	0.349	0.47	6.67745956924254e-05
Rps27	5.04751289599525e-09	-0.133268	1	1	8.33192953741935e-05
Cd22	5.0759359580241e-09	-0.319492	0.726	0.83	8.37884748591039e-05
Taldo1	5.20797416357961e-09	0.463696	0.551	0.435	8.59680295182086e-05
Tnrc6b	5.63024470502645e-09	-0.399128	0.582	0.68	9.29384493458716e-05
Fth1	5.66652083211324e-09	0.202064	0.997	0.999	9.35372593756933e-05
CAAA01147332.1	5.7697060997635e-09	0.585683	0.505	0.396	9.52405385887962e-05
Camp	5.86555359131345e-09	-5.14672	0	0.034	9.68226931318112e-05
Cct4	6.5075960520806e-09	0.532527	0.502	0.389	0.000107421
Atp5b	7.34712640290776e-09	0.399856	0.681	0.599	0.000121279
Atp5g2	8.70738510164927e-09	0.238374	0.951	0.925	0.000143733
Foxp1	8.74448172025735e-09	-0.361355	0.801	0.855	0.000144345
B2m	9.33357916434642e-09	0.173971	0.992	0.996	0.000154069
mt-Nd4l	9.40317571285814e-09	-0.19283	0.981	0.986	0.000155218
Ftl1	1.01683958230913e-08	0.240018	0.952	0.94	0.00016785
St6galnac3	1.02736306285853e-08	-0.742337	0.402	0.496	0.000169587
Cmip	1.05447020855014e-08	-0.610616	0.278	0.395	0.000174061
Bcar3	1.2745762757143e-08	-0.437104	0.594	0.683	0.000210394
Aup1	1.30908128674313e-08	0.532761	0.484	0.372	0.00021609
Itpr1	1.38302230230328e-08	-0.44079	0.489	0.606	0.000228295
Malt1	1.63676612144736e-08	-0.299555	0.689	0.796	0.000270181
Lrba	1.68134074733813e-08	-0.504555	0.334	0.458	0.000277539
Gm26740	1.86243454997943e-08	-0.304726	0.728	0.812	0.000307432
Tmem131l	1.92835666492628e-08	-0.382049	0.578	0.7	0.000318314
Ech1	1.95212173091519e-08	0.665509	0.296	0.187	0.000322237
Gm10076	1.97597492810186e-08	-0.666368	0.225	0.336	0.000326174
Gm45552	2.03719692853754e-08	1.53427	0.128	0.056	0.00033628
Atp5f1	2.05573583476462e-08	0.377504	0.681	0.58	0.00033934
Rbm3	2.69716462108105e-08	0.262824	0.887	0.839	0.000445221
Eif3l	2.70091564728304e-08	0.590315	0.363	0.249	0.00044584
Chst3	2.77064378053614e-08	-0.642599	0.248	0.36	0.00045735
Dnajb1	2.94544045778577e-08	0.698609	0.322	0.213	0.000486204
H2afx	3.29961251426387e-08	0.865455	0.206	0.114	0.000544667
Sorl1	3.92573837827851e-08	-0.540923	0.336	0.451	0.000648022
Rplp2	4.20460462018535e-08	-0.131496	1	0.999	0.000694054
Ccnd3	4.74301804492362e-08	-0.627991	0.326	0.436	0.00078293
Psme1	4.75216557845105e-08	0.337156	0.774	0.689	0.00078444
Slc25a3	4.77021492260335e-08	0.273466	0.851	0.814	0.000787419
Ppp1r16b	4.77480779394747e-08	-0.554628	0.413	0.522	0.000788178
Bcl11a	4.92623659705966e-08	-0.376606	0.601	0.709	0.000813174
Foxn3	5.04774660411318e-08	-0.394518	0.772	0.804	0.000833232
Arpc3	5.4039273858285e-08	0.312661	0.816	0.776	0.000892026
Tcf12	5.42549141389853e-08	-0.457276	0.37	0.484	0.000895586
Il1rapl1	6.4978969280454e-08	-0.64606	0.23	0.339	0.00107261
Mdh1	6.53569732185113e-08	0.450879	0.538	0.433	0.00107885
Pou2f2	6.72825125550933e-08	-0.315186	0.715	0.806	0.00111063
Ppp3ca	6.87993425250659e-08	-0.306821	0.736	0.832	0.00113567
Cops6	7.08432453953404e-08	0.695091	0.3	0.198	0.00116941
Rps12	7.2157807498809e-08	-0.148545	1	1	0.00119111
Eif3k	7.91418183963082e-08	0.306782	0.787	0.733	0.00130639
AU020206	7.96506799418621e-08	-0.381893	0.558	0.658	0.00131479
Eml4	8.27090867878682e-08	-0.371693	0.599	0.708	0.00136528
Rps15a	8.77745702741989e-08	0.104465	1	1	0.00144889
Klf2	8.85069677462788e-08	0.491218	0.719	0.627	0.00146098
Smg1	9.04621526017828e-08	-0.339588	0.532	0.647	0.00149326
AY036118	9.29329592248465e-08	-0.316374	0.964	0.976	0.00153404
Ighm	9.55353489617263e-08	-0.273992	0.768	0.764	0.001577
Rps3a1	1.03202319896214e-07	0.103635	0.999	1	0.00170356
Tmtc2	1.11196793940272e-07	-0.847752	0.131	0.221	0.00183552
Prdx3	1.14045982774741e-07	0.641672	0.325	0.222	0.00188256
Ptpn6	1.2019247168845e-07	0.305508	0.77	0.704	0.00198402
Polr2l	1.25127920538351e-07	-0.778075	0.137	0.229	0.00206549
Cyp27a1	1.33049972436783e-07	-1.79622	0.02	0.069	0.00219626
Iglc3	1.3696436018615e-07	0.234693	0.974	0.944	0.00226087
Gm26825	1.49478743353967e-07	0.706278	0.299	0.199	0.00246745
Zfp36	1.56076645559715e-07	0.622762	0.606	0.543	0.00257636
Arf1	1.59318243648757e-07	0.420257	0.509	0.397	0.00262987
Dmxl1	1.69095226642525e-07	-0.430051	0.341	0.456	0.00279125
Tubb4b	1.70067110419621e-07	0.634464	0.358	0.255	0.0028073
Bach2	1.73139754149655e-07	-0.454062	0.489	0.594	0.00285802
Hist1h3c	1.74851207473693e-07	-2.7597	0.005	0.04	0.00288627
Dhx15	1.79303720350145e-07	-0.483435	0.316	0.427	0.00295977
Elmo1	1.85394339324104e-07	-0.345242	0.678	0.751	0.0030603
Sec13	1.96671109052147e-07	0.627031	0.299	0.198	0.00324645
Akap13	2.00212708308268e-07	-0.305339	0.744	0.826	0.00330491
Akr1b3	2.01712759789451e-07	0.454305	0.496	0.389	0.00332967
Srsf2	2.36978552890024e-07	0.450886	0.558	0.462	0.0039118
Cyba	2.38877318639777e-07	0.202169	0.966	0.96	0.00394315
Arhgdia	2.46922782602711e-07	0.36271	0.653	0.569	0.00407595
Rel	2.92123297247953e-07	-0.366507	0.629	0.714	0.00482208
Prdx1	2.94935007706788e-07	0.362653	0.628	0.544	0.00486849
Ctsh	2.96304625587324e-07	0.295718	0.799	0.753	0.0048911
Ass1	3.24079868979723e-07	0.913188	0.226	0.139	0.00534959
Mzb1	3.27630044013905e-07	0.252987	0.928	0.921	0.00540819
Ppp1ca	3.31232820281196e-07	0.374346	0.675	0.606	0.00546766
Eif5a	3.48935425201676e-07	0.327534	0.74	0.669	0.00575988
Sdhb	3.67409903026219e-07	0.549632	0.391	0.29	0.00606484
Fnbp1	3.87939398480306e-07	-0.358131	0.6	0.693	0.00640372
Prmt1	3.98434424709142e-07	0.599275	0.316	0.216	0.00657696
Ssr4	4.17951852109364e-07	0.367064	0.6	0.494	0.00689913
Tmsb10	4.2179204663088e-07	0.175684	0.999	1	0.00696252
Ankrd44	4.22719700519689e-07	-0.321042	0.67	0.748	0.00697783
Xpo6	4.23489199485622e-07	-0.62157	0.202	0.3	0.00699054
Sh3kbp1	4.2769546636876e-07	-0.318185	0.618	0.698	0.00705997
Vps28	4.51005216626305e-07	0.469797	0.504	0.407	0.00744474
Mycbp2	4.5574627431624e-07	-0.275399	0.74	0.833	0.007523
Rpl24	4.55875563901861e-07	0.136122	0.999	0.999	0.00752514
Phf21a	4.69643081193336e-07	-0.448607	0.413	0.514	0.0077524
Tubb5	4.70993153949241e-07	0.469625	0.546	0.457	0.00777468
Crebbp	5.04621540418657e-07	-0.404321	0.352	0.471	0.00832979
Egr1	5.17208442008591e-07	0.83765	0.171	0.093	0.00853756
Rapgef1	5.2798540855484e-07	-0.370809	0.472	0.58	0.00871546
Tnf	5.43821513159783e-07	1.25722	0.117	0.053	0.00897686
Celf2	5.72724727553493e-07	-0.267468	0.706	0.802	0.00945397
Ybx1	6.59480460101337e-07	0.268195	0.836	0.775	0.010886
Med13	6.71090319018057e-07	-0.485521	0.317	0.422	0.0110777
BC017643	6.87963278959881e-07	0.584334	0.305	0.208	0.0113562
Zmynd8	7.10033449308309e-07	-0.376634	0.407	0.519	0.0117205
Prrc2b	7.17401349908445e-07	-0.521516	0.244	0.347	0.0118421
Rhoa	7.48687443423046e-07	0.265139	0.868	0.82	0.0123586
Cyb561a3	7.71324580766001e-07	0.56184	0.434	0.345	0.0127323
Ikzf3	8.02857699700461e-07	-0.280814	0.852	0.894	0.0132528
Jun	8.04112533523782e-07	0.548524	0.545	0.465	0.0132735
Smyd3	8.25796959301427e-07	-0.53492	0.367	0.461	0.0136314
Rbm7	8.63462311972195e-07	0.610595	0.294	0.199	0.0142532
2610035D17Rik	8.80294255298259e-07	-0.51389	0.407	0.495	0.014531
Gdi2	8.8826613721804e-07	0.330519	0.763	0.711	0.0146626
Irf7	9.11225725234291e-07	1.29584	0.098	0.041	0.0150416
Cd44	9.1561928513459e-07	-0.486907	0.368	0.468	0.0151141
Pycard	1.00499054949949e-06	0.625678	0.402	0.31	0.0165894
Serpina3g	1.01265886357752e-06	0.543641	0.465	0.368	0.016716
Hnrnpa2b1	1.03897733877947e-06	0.223629	0.919	0.888	0.0171504
Rras2	1.03976426143149e-06	-0.543093	0.328	0.422	0.0171634
Zmiz2	1.04979002355137e-06	-0.517363	0.27	0.37	0.0173289
Rnf145	1.06789862163371e-06	-0.543241	0.254	0.351	0.0176278
Glmp	1.07703862426338e-06	0.559129	0.349	0.253	0.0177787
Slc41a2	1.097616000217e-06	-0.884861	0.094	0.168	0.0181183
Cd86	1.14481022715013e-06	-0.512622	0.428	0.515	0.0188974
Vim	1.16068046807364e-06	0.732125	0.381	0.291	0.0191594
Dennd3	1.18251307628067e-06	-0.633248	0.159	0.248	0.0195197
Dnajc7	1.24511261644711e-06	0.439022	0.629	0.538	0.0205531
Gm7030	1.3226601161612e-06	0.634373	0.288	0.196	0.0218332
Ighv1-76	1.3428641234891e-06	0.148339	0.013	0.052	0.0221667
Cr2	1.35905006216734e-06	-0.409407	0.565	0.646	0.0224338
Vdac2	1.45441859172051e-06	0.400175	0.526	0.435	0.0240081
Vti1a	1.46092523071955e-06	-0.485089	0.372	0.47	0.0241155
Ankrd11	1.47874610082026e-06	-0.29987	0.569	0.674	0.0244097
Cyp2c69	1.48238118421356e-06	-2.46136	0.006	0.038	0.0244697
Rpl23a	1.50341636924867e-06	-0.199213	0.896	0.939	0.0248169
Atp5d	1.56636538415327e-06	0.278417	0.787	0.745	0.025856
Traf3	1.65890317023012e-06	-0.437998	0.392	0.491	0.0273835
Pgam1	1.76482072582544e-06	0.519058	0.374	0.277	0.0291319
Zc3h7a	1.77878734088305e-06	-0.267108	0.745	0.806	0.0293624
Ap2m1	1.83710386263757e-06	0.520488	0.352	0.257	0.0303251
Hspa1b	1.84436132541401e-06	1.79489	0.089	0.037	0.0304449
Clec2d	1.91723288221442e-06	0.437505	0.564	0.488	0.0316478
Actr10	1.92026579651587e-06	0.632621	0.288	0.198	0.0316978
Ripor2	2.01403545252643e-06	-0.272668	0.819	0.875	0.0332457
Ly6d	2.05678559269044e-06	0.223719	0.969	0.957	0.0339514
Cux1	2.10605216798392e-06	-0.542681	0.252	0.35	0.0347646
Prkca	2.15542200101195e-06	-0.569206	0.385	0.473	0.0355796
Rpl18	2.18649462565825e-06	0.102382	1	1	0.0360925
Lyz2	2.26444722041336e-06	-3.02273	0.004	0.032	0.0373792
Grk2	2.29478795880221e-06	-0.523376	0.361	0.449	0.0378801
Dock8	2.37088189887424e-06	-0.32114	0.643	0.72	0.0391361
Thada	2.38663690900507e-06	-0.51752	0.292	0.384	0.0393962
Eif4a1	2.54048186132169e-06	0.362538	0.585	0.487	0.0419357
Ablim1	2.54196729968663e-06	-0.306171	0.637	0.705	0.0419603
Psmd8	2.54340797481086e-06	0.525706	0.391	0.298	0.041984
Pglyrp1	2.54756322537873e-06	0.487638	0.475	0.376	0.0420526
Npc2	2.76573693235793e-06	0.469879	0.484	0.397	0.045654
Atp5a1	2.85110294542574e-06	0.316328	0.67	0.594	0.0470632
Gpsm3	2.93451767781696e-06	0.416634	0.456	0.361	0.0484401
Itpr2	2.93541944298679e-06	-0.369597	0.531	0.622	0.048455
Efhd2	2.95369395197675e-06	0.759717	0.179	0.105	0.0487566

## Sheet: 2C
DEGs 3H3vsrIgG MSP-1 cluster 1
	p_val	avg_log2FC	pct.1	pct.2	p_val_adj
Cdk8	2.68260282978802e-239	2.72386	0.969	0.752	4.35037700906724e-235
Cd74	1.0270988202873e-175	0.976185	0.996	0.981	1.66564615685991e-171
Ubb	4.5283178789929e-174	1.69228	0.91	0.606	7.34357310436278e-170
Cd37	5.87450263693758e-136	1.50999	0.87	0.584	9.52668092632167e-132
H2-DMb2	5.12922963348368e-105	1.45651	0.799	0.441	8.31807169662049e-101
Filip1l	1.27323130291554e-103	1.77749	0.728	0.338	2.06479920393813e-99
Rplp0	2.68519682453094e-99	1.14855	0.906	0.833	4.35458369034182e-95
Eef2	1.26080070514104e-97	1.09531	0.895	0.648	2.04464050352722e-93
Actb	4.18347819123494e-95	0.911946	0.974	0.932	6.7843465827257e-91
Hexb	1.97933462770927e-94	2.06894	0.689	0.333	3.20988696575613e-90
Rpl29	5.89527321137181e-91	1.11522	0.857	0.712	9.56036456688166e-87
Eef1a1	1.27539005182152e-89	0.809809	0.959	0.92	2.06830004703895e-85
mt-Nd4	8.89789211016674e-85	-0.964157	0.817	0.938	1.44297116350574e-80
H2-D1	3.23345613798004e-82	0.933479	0.939	0.759	5.24369581896222e-78
H2-Aa	1.08230059954152e-76	0.723141	0.951	0.89	1.75516688227648e-72
AY036118	1.61946988462561e-76	1.52202	0.769	0.525	2.62629431189736e-72
Capg	4.92221994750725e-74	1.70978	0.564	0.232	7.98236408887251e-70
mt-Co1	2.914259150096e-71	-0.514105	0.991	0.992	4.72605406371068e-67
Slc15a2	1.35566439276457e-70	3.61458	0.215	0.019	2.19848094574631e-66
Gm31243	4.20889009875696e-70	2.27968	0.374	0.097	6.82555707315416e-66
Rac2	5.79419627498348e-70	1.03357	0.822	0.607	9.39644809914071e-66
Actg1	6.60805022335994e-70	1.12607	0.876	0.697	1.07162750472228e-65
Gm11808	2.33784282617558e-68	1.41635	0.627	0.304	3.79127971120895e-64
Cyb561a3	1.72900032056171e-67	2.55908	0.297	0.057	2.80391981985493e-63
H2-Eb1	3.88359001386648e-61	0.629958	0.946	0.889	6.29801792548727e-57
Limd2	2.23841512379856e-59	1.31008	0.639	0.348	3.63003780626413e-55
Gm42418	2.28869269388434e-59	-0.631679	0.972	1	3.71157294167224e-55
Coro1a	1.54849315186389e-58	0.896166	0.859	0.665	2.51119134437768e-54
Cd79b	1.12900168907472e-56	0.897071	0.908	0.776	1.83090203917247e-52
Ubc	5.2863362372036e-56	1.10779	0.729	0.439	8.57285147587307e-52
Cd81	4.80880974907056e-54	1.55696	0.537	0.262	7.79844677006773e-50
Hspa8	5.99094126618145e-54	1.03991	0.813	0.57	9.71550945136646e-50
Arhgdib	1.36890924848312e-53	0.902583	0.808	0.589	2.21996012826507e-49
Lyz2	3.19958216066804e-53	-3.40171	0.013	0.276	5.18876238995537e-49
Clic1	6.59707462811872e-53	1.17855	0.636	0.349	1.06984759244201e-48
Psmb8	5.79381832629613e-51	1.12033	0.632	0.349	9.39583517975444e-47
Cd79a	1.04937869790149e-49	0.786103	0.955	0.886	1.70177743438684e-45
Rplp2	1.07525987326823e-48	-0.669851	0.843	0.881	1.74374893647909e-44
Myl12b	1.13220586082275e-47	1.23173	0.577	0.309	1.83609824449626e-43
Rpl21	1.7119662629701e-47	0.594105	0.886	0.855	2.7762956886586e-43
Gm26825	3.20075979380981e-47	3.87732	0.139	0.011	5.19067215762137e-43
Eif3f	1.44593938546272e-46	0.929164	0.729	0.503	2.34487990140489e-42
Napsa	4.34067142635722e-45	1.05795	0.657	0.385	7.0392668521235e-41
mt-Atp8	1.32031314266208e-44	-0.697646	0.781	0.873	2.1411518234551e-40
Il2rg	9.19490258823313e-44	1.2621	0.48	0.221	1.49113735273377e-39
CAAA01147332.1	9.83918282066786e-44	1.62266	0.359	0.131	1.59562027802771e-39
Rps7	2.09090237899321e-43	0.57617	0.88	0.857	3.39081638801329e-39
Cmss1	1.87998648501218e-41	0.832598	0.914	0.84	3.04877408274425e-37
Rpl6	2.38296175405503e-41	0.549923	0.894	0.845	3.86444907655105e-37
Ly6e	6.97665821061667e-41	0.582254	0.952	0.851	1.13140466201571e-36
Igkc	7.90720919481888e-41	-1.58722	0.763	0.87	1.28231211512378e-36
Ddx5	4.9304572440874e-40	0.629387	0.907	0.776	7.99572251273654e-36
Rpsa	8.7514693512882e-40	0.573554	0.926	0.888	1.41922578469841e-35
Aldoa	1.46371674084566e-39	1.35668	0.44	0.202	2.37370943862941e-35
mt-Nd1	4.80646501643564e-38	-0.562531	0.87	0.938	7.79464431715368e-34
S100a8	1.25138237280994e-37	-7.17991	0.003	0.19	2.02936679398588e-33
Fcer1g	1.5829419852301e-37	-3.12702	0.022	0.226	2.56705701744765e-33
Rpl3	1.54942871673997e-36	0.593125	0.879	0.82	2.51270854993721e-32
Rpl8	1.09807656611397e-35	0.468709	0.899	0.854	1.78075076726703e-31
Eif5a	1.49036436727605e-35	1.22411	0.565	0.34	2.41692389441156e-31
Nme2	2.35873186284111e-35	1.48087	0.364	0.157	3.82515546196942e-31
Ltb	2.36308995908398e-35	1.01191	0.693	0.506	3.8322229866465e-31
Pfn1	1.45671650889743e-34	0.619454	0.872	0.782	2.36235716247896e-30
Aes	1.49136131718027e-34	1.17703	0.439	0.215	2.41854064807124e-30
H2-Q4	1.73168864780717e-34	1.22379	0.435	0.213	2.80827948014889e-30
Cmip	1.78608337769011e-34	-1.60358	0.165	0.4	2.89649141360006e-30
Rps20	7.34800308710365e-34	-0.482769	0.903	0.901	1.1916256606356e-29
S100a9	1.78039662230199e-33	-6.23251	0.006	0.178	2.88726920238714e-29
Gm42031	6.15585711111183e-33	1.30067	0.418	0.208	9.98295347709006e-29
Aldh2	1.9422501261971e-32	1.33862	0.348	0.149	3.14974702965383e-28
Cnn2	2.63956957932352e-32	1.12557	0.502	0.283	4.28058998678896e-28
Rpl13a	3.90242607812264e-32	1.04823	0.489	0.266	6.32856437089148e-28
Sp140	6.66977245495048e-32	1.02176	0.554	0.334	1.08163699901932e-27
Ncf4	9.77799424450911e-32	1.30001	0.339	0.144	1.58569732663204e-27
H2-Ab1	1.09060365209564e-30	0.469132	0.948	0.901	1.7686319426035e-26
Naca	1.53433953559084e-30	0.592007	0.821	0.694	2.48823842486767e-26
Pcbp1	4.85178242657724e-30	1.10032	0.445	0.237	7.86813556118032e-26
Unc93b1	1.6427343149934e-29	0.64979	0.76	0.566	2.6640222386248e-25
Ptpn6	1.82307842243564e-29	0.926084	0.552	0.333	2.95648627766388e-25
Gm10076	4.49429823380225e-29	-2.20133	0.058	0.243	7.28840344575711e-25
Ms4a1	5.08344103072506e-29	0.614115	0.888	0.789	8.24381631952682e-25
Gpi1	1.19150565394586e-28	0.987722	0.443	0.231	1.932264719004e-24
Gm45552	1.62096177509023e-28	4.4446	0.074	0.003	2.62871371066383e-24
Rsrp1	1.70450870536015e-28	1.06054	0.44	0.235	2.76420176748256e-24
Rpl35a	2.73411286389132e-28	-0.372634	0.879	0.888	4.43391083137255e-24
Acp5	2.8930306480761e-28	1.10852	0.39	0.192	4.69162780198501e-24
Tyrobp	9.36967689550897e-28	-1.76494	0.093	0.282	1.51948050214469e-23
Rab4b	1.30923176229333e-27	1.56799	0.235	0.083	2.12318114891109e-23
Cnp	2.59154511154751e-27	1.26762	0.37	0.187	4.20270870739659e-23
Rpl30	2.90321345667754e-27	-0.422361	0.892	0.892	4.70814126269397e-23
Ppia	5.34870832976831e-27	0.470398	0.88	0.776	8.67400029838526e-23
Atp5b	8.7974301971033e-27	0.951906	0.52	0.322	1.42667925506424e-22
Rps15	1.07719241273923e-26	-0.697962	0.641	0.742	1.74688293573921e-22
Uba52	2.28199478053523e-26	0.668018	0.683	0.483	3.70071093559399e-22
Msi2	3.54354800199869e-26	-1.08652	0.321	0.532	5.74657179484128e-22
Rpl14	6.20062147305834e-26	0.560789	0.821	0.709	1.00555478428587e-21
Gm26857	1.0436844262386e-25	2.00547	0.147	0.036	1.69254303403113e-21
Uqcrh	1.3881717035103e-25	-0.740289	0.619	0.718	2.25119805158265e-21
mt-Co2	2.80812079149537e-25	-0.262396	0.99	0.99	4.55392948756805e-21
Ucp2	8.02687910517709e-25	0.649253	0.695	0.5	1.30171898448657e-20
H2-K1	1.34672944438047e-24	0.435872	0.938	0.826	2.1839911399518e-20
Ifitm3	3.65010507236752e-24	-2.69424	0.013	0.148	5.9193753958584e-20
A530040E14Rik	4.72438748426399e-24	1.43125	0.228	0.087	7.66153918323091e-20
Sept1	1.35879126686645e-23	0.888512	0.466	0.278	2.20355179747733e-19
Gnb2	2.03410431960842e-23	0.896046	0.44	0.25	3.29870697510897e-19
Ly6d	2.29431324056501e-23	0.601034	0.828	0.692	3.72068778222428e-19
Ier5	2.77271408085481e-23	0.987114	0.448	0.264	4.49651042492225e-19
Ell3	2.89907117619409e-23	2.92448	0.086	0.012	4.70142372643396e-19
Aup1	4.56287472880801e-23	1.18259	0.274	0.119	7.39961394770795e-19
Rnf187	4.900243947744e-23	1.2212	0.267	0.115	7.94672561005645e-19
Sem1	5.52944706841294e-23	-0.88254	0.489	0.616	8.96710431084527e-19
Itm2b	5.97129161837361e-23	0.721449	0.603	0.399	9.68364361751648e-19
H2-T23	1.49227658762729e-22	0.691988	0.577	0.378	2.42002494215517e-18
Pkm	2.11376195734958e-22	1.06518	0.391	0.218	3.42788776623381e-18
Rpl37a	6.21027813291635e-22	-0.405383	0.899	0.896	1.00712080481505e-17
H2-Oa	9.62412397559506e-22	0.815188	0.493	0.308	1.56074418512225e-17
Atp6v0c	9.93586193445977e-22	1.27354	0.249	0.107	1.61129872991134e-17
Ftl1	1.17697435694346e-21	0.537297	0.796	0.638	1.90869931465521e-17
Clec2g	2.20650375591861e-21	1.81147	0.128	0.033	3.57828714097322e-17
Serpinb1a	2.47825135967921e-21	1.28757	0.283	0.134	4.01898022999178e-17
Myc	2.64212892085368e-21	1.36059	0.319	0.165	4.28474047094841e-17
Gbp9	3.06617334578229e-21	2.17498	0.115	0.027	4.97241331485514e-17
Ddx39	3.59627717843831e-21	1.40766	0.225	0.092	5.8320827002734e-17
Cd19	4.67466765076718e-21	0.580686	0.702	0.527	7.58090852924914e-17
Vim	5.41534464191965e-21	1.66741	0.355	0.204	8.7820644058011e-17
Rpl17	7.30175747898354e-21	0.389995	0.893	0.857	1.18412601036676e-16
Eif3h	1.09169014550781e-20	0.662928	0.534	0.342	1.77039390897002e-16
Arpc1b	1.16886831176633e-20	0.655029	0.577	0.383	1.89555374119146e-16
Atp5c1	1.34176523564186e-20	0.809669	0.449	0.272	2.17594068264041e-16
Rps14	1.58262713207902e-20	-0.406512	0.858	0.879	2.56654642009254e-16
Rbm39	2.54528790390091e-20	-0.461698	0.868	0.902	4.12769339375611e-16
Gm38394	3.89055016537162e-20	2.80915	0.076	0.011	6.30930520318316e-16
Mif4gd	3.98219247511616e-20	1.10288	0.308	0.156	6.45792153689588e-16
Rps8	4.23947367025564e-20	-0.313672	0.923	0.903	6.87515445105357e-16
Klf2	4.68999517636883e-20	0.944979	0.6	0.462	7.60576517751733e-16
Rps25	5.23638393975374e-20	-0.593413	0.698	0.756	8.49184383509864e-16
Isyna1	8.71255324804844e-20	1.848	0.129	0.036	1.41291476023602e-15
Tlr9	1.24194593614261e-19	1.94111	0.12	0.032	2.01406372464247e-15
mt-Co3	1.26632298056646e-19	0.341096	0.988	0.985	2.05359597758463e-15
Pax5	2.17209807321123e-19	-0.644496	0.583	0.726	3.52249144532666e-15
Fbxo11	2.83775234686621e-19	-1.10601	0.239	0.41	4.60198298091294e-15
H2-T22	2.95429774610503e-19	1.07017	0.295	0.149	4.79098465485853e-15
Zfp36l1	3.62220810343644e-19	0.643175	0.654	0.49	5.87413488134287e-15
Shisa5	4.06869339148614e-19	0.623204	0.649	0.486	6.59820007297307e-15
Cxcr3	5.55982202039231e-19	1.82989	0.143	0.046	9.0163633704702e-15
Ppp1ca	5.85016663502658e-19	0.7603	0.499	0.331	9.4872152320226e-15
Camp	6.23421712202893e-19	-5.12531	0.003	0.101	1.01100299067943e-14
Pdlim2	7.20972530612404e-19	1.41673	0.186	0.072	1.16920115289414e-14
Rps9	1.22526797126818e-18	-0.333016	0.894	0.894	1.98701706900562e-14
Gstp1	1.28154532689968e-18	0.927003	0.36	0.2	2.07828205663321e-14
Irs2	1.51089444285279e-18	-1.43759	0.095	0.245	2.45021751797437e-14
Psme1	1.70011157845226e-18	0.701109	0.517	0.346	2.75707094677603e-14
Ebf1	2.55663262239752e-18	-0.57292	0.888	0.896	4.14609112374205e-14
Txnip	2.88801403165165e-18	0.797737	0.479	0.312	4.68349235512949e-14
Wnk1	3.97873283890218e-18	-0.762945	0.347	0.521	6.45231104484767e-14
Actr3	5.17170593545467e-18	0.469847	0.73	0.571	8.38695551552685e-14
Cnbp	5.21675019503764e-18	0.599829	0.563	0.378	8.46000379129253e-14
Gpsm3	6.48663016555182e-18	1.11887	0.252	0.12	1.05193681394754e-13
Arpc3	6.62574264789505e-18	0.567657	0.608	0.427	1.07449668520914e-13
Glcci1	8.1867612888275e-18	2.21501	0.092	0.02	1.32764707820916e-13
Gsr	8.19947790487499e-18	-4.99072	0.003	0.095	1.32970933183358e-13
Ybx1	9.0025703684673e-18	0.66967	0.619	0.459	1.45994683665434e-13
Hmga1	1.25450109017924e-17	1.76728	0.138	0.046	2.03442441794367e-13
Cfp	1.7460772084543e-17	1.37851	0.215	0.097	2.83161340895034e-13
Ctsz	1.80797132477301e-17	0.676969	0.502	0.332	2.93198709738439e-13
Xist	2.07118873114647e-17	-0.454108	0.716	0.825	3.35884676530024e-13
Fyb	2.18250890253443e-17	-2.79983	0.01	0.109	3.53937468724009e-13
Pld4	3.10646098192688e-17	0.818317	0.434	0.278	5.03774777439083e-13
Ighv1-62-2	3.84287269259623e-17	7.91767	0.035	0	6.2319866455833e-13
Gm44686	3.85469244177157e-17	2.04291	0.101	0.026	6.25115473282096e-13
Slc25a5	4.05381384989412e-17	0.771607	0.477	0.322	6.57406992037329e-13
Sec13	4.16449963975322e-17	1.3576	0.17	0.066	6.7535690657878e-13
Ppp2r5c	4.66965582621935e-17	-1.32975	0.111	0.255	7.57278085337993e-13
Rps16	4.7054523462412e-17	-0.276436	0.895	0.895	7.63083206989936e-13
Gm42836	4.75753915098306e-17	2.88547	0.062	0.008	7.71530124114923e-13
Snx2	5.05579815089955e-17	0.748504	0.48	0.323	8.19898786131381e-13
Gm26778	7.07973684778296e-17	3.51602	0.05	0.004	1.14812092460496e-12
Bach2	8.03742482988436e-17	-0.883674	0.475	0.636	1.30342918466235e-12
Iglc3	1.04567652263572e-16	0.472688	0.739	0.608	1.69577361675835e-12
Ppp1r16b	1.10714842142756e-16	-0.909699	0.295	0.454	1.79546259502907e-12
Fcmr	1.28290700347628e-16	1.05879	0.458	0.326	2.08049028753748e-12
Fam196b	1.3786094605144e-16	1.78816	0.11	0.031	2.2356909621162e-12
Rhog	1.38246297781863e-16	0.967626	0.297	0.16	2.24194021112848e-12
Rpl38	1.53742409201471e-16	0.324591	0.879	0.868	2.49324065002026e-12
Tbc1d10c	1.67030821664263e-16	0.859247	0.343	0.197	2.70873883492935e-12
Lst1	1.9081877178677e-16	-2.63112	0.032	0.14	3.09450802206606e-12
Cst3	2.28964597507394e-16	-1.38608	0.221	0.364	3.7131188777774e-12
Prmt1	2.33928263876619e-16	1.29007	0.199	0.088	3.79361465528714e-12
Gm10552	2.37363914927267e-16	1.54201	0.137	0.047	3.8493306083755e-12
Malat1	2.97621039267464e-16	0.272612	0.987	0.981	4.82652039380046e-12
Cops6	3.09907460896599e-16	1.36762	0.161	0.063	5.02576929336014e-12
Gm4070	3.64456685713002e-16	2.6009	0.067	0.011	5.91039407220776e-12
Rpl41	4.05869351954157e-16	-0.340616	0.905	0.901	6.58198328064057e-12
Cep85	4.80307148390475e-16	1.30685	0.221	0.105	7.78914102544833e-12
Celf2	4.95998276296757e-16	-0.604357	0.465	0.618	8.04360404670451e-12
Ech1	5.04367023505353e-16	1.74108	0.112	0.034	8.1793200201863e-12
Pitpnc1	5.51203398987044e-16	-1.33615	0.192	0.34	8.9388655213729e-12
Tkt	5.668229352686e-16	0.914437	0.308	0.171	9.19216754125089e-12
Psmc4	5.84064482383704e-16	1.36824	0.169	0.068	9.47177371081653e-12
Zfp36	6.95305530937957e-16	0.921056	0.523	0.383	1.12757697952209e-11
Arf6	7.82773245517196e-16	0.754928	0.378	0.228	1.26942337225524e-11
Coro1b	8.21431024947515e-16	0.999502	0.261	0.134	1.33211469315739e-11
Cfl1	9.24035780667355e-16	0.471499	0.819	0.692	1.49850882550825e-11
Slpi	9.51129848188346e-16	-1.01386	0.112	0.257	1.54244727480704e-11
Cdk2ap1	1.48612422063781e-15	1.63529	0.116	0.037	2.41004764860834e-11
Eif3i	1.50218491037149e-15	0.779556	0.382	0.235	2.43609326914944e-11
Pold4	3.20525445204285e-15	0.652805	0.502	0.348	5.19796114487789e-11
Cib1	3.27288209342079e-15	0.839589	0.348	0.207	5.30763289090049e-11
Elmo1	3.75729696624687e-15	-0.761908	0.477	0.618	6.09320849016255e-11
Siglecg	3.97668947640665e-15	0.857864	0.418	0.283	6.44899732388866e-11
Atp5d	4.73398723436524e-15	0.562362	0.53	0.365	7.67710709797011e-11
Tagln2	4.80838317149017e-15	1.3104	0.29	0.167	7.79775498920561e-11
Ly6a	5.69102627052117e-15	0.476677	0.641	0.51	9.22913730290418e-11
Csf1r	5.74979954342574e-15	-4.20043	0.004	0.083	9.32444991957352e-11
Eif3d	5.81773851225649e-15	1.08675	0.214	0.102	9.43462654532635e-11
Gng10	6.27489389182588e-15	1.25683	0.157	0.063	1.0175995424374e-10
Phb	6.64715208843523e-15	1.33699	0.164	0.068	1.07796865418154e-10
BC005537	7.32658289281806e-15	-1.55223	0.071	0.189	1.1881519477283e-10
Slc50a1	7.51704984325021e-15	0.960446	0.274	0.148	1.21903997307989e-10
Cope	7.97695149565053e-15	1.01173	0.228	0.113	1.29362222404965e-10
Runx1	9.2728396033249e-15	-0.796459	0.356	0.501	1.5037763984712e-10
Rpl22	9.28058007022471e-15	-0.380922	0.853	0.868	1.50503166998834e-10
Rps24	9.56716525756061e-15	-0.287455	0.889	0.901	1.5515071898186e-10
mt-Nd5	9.76366453555265e-15	-0.39744	0.817	0.867	1.58337347773057e-10
Gpr18	1.01095934761973e-14	0.899344	0.311	0.18	1.63947277403491e-10
Sf3a2	1.07419990466019e-14	1.32103	0.152	0.061	1.74202998538743e-10
Vps28	1.26409065123042e-14	1.00951	0.237	0.121	2.04997580910038e-10
Prkcb	1.36395460849547e-14	-0.499741	0.627	0.732	2.21192518859711e-10
Tnfrsf13c	1.50664826942036e-14	0.866305	0.39	0.255	2.44333149851899e-10
AC133103.1	1.62071177186208e-14	2.08901	0.084	0.021	2.62830828042874e-10
Mtss1	1.69734268486912e-14	-1.06504	0.319	0.458	2.75258063205225e-10
Rps27	1.71649342758043e-14	0.371754	0.88	0.874	2.78363739150719e-10
Ifi47	2.08632825995246e-14	1.68784	0.124	0.044	3.3833985391649e-10
Sik3	2.10396117928544e-14	-1.02802	0.213	0.353	3.4119938444472e-10
Nr4a1	2.10787209728657e-14	-1.44461	0.088	0.208	3.41833618016963e-10
Cox4i1	2.1893751275677e-14	-0.506846	0.716	0.74	3.55050964437654e-10
Mcl1	2.24813208861965e-14	0.658551	0.556	0.419	3.64579580811449e-10
Rogdi	2.39532519371004e-14	1.20859	0.169	0.072	3.88449886663958e-10
Pgls	2.71788270417696e-14	0.656257	0.426	0.281	4.40759038136377e-10
Rnh1	3.61413353253546e-14	1.10053	0.195	0.091	5.86104034971275e-10
F730311O21Rik	3.87957468750225e-14	2.14405	0.079	0.019	6.2915062707224e-10
Atp5l	4.03188066193473e-14	-0.661918	0.523	0.607	6.53850086945955e-10
Kansl1	4.23815923382196e-14	-0.742638	0.37	0.503	6.87302282948908e-10
Ikzf1	4.39408296960537e-14	-0.508369	0.632	0.736	7.12588435180902e-10
Gm10073	4.80066251774844e-14	-1.93825	0.035	0.133	7.78523440503264e-10
Gm19951	6.41580370506965e-14	0.995183	0.288	0.164	1.04045088685115e-09
Acap1	6.42004837389902e-14	0.983938	0.25	0.134	1.0411392447952e-09
Rpl5	6.96571746957014e-14	-0.48089	0.653	0.713	1.12963040204019e-09
Chst3	7.64559448968835e-14	-0.916944	0.21	0.352	1.23988605839276e-09
Rpl9	7.99746196600692e-14	0.264816	0.908	0.882	1.29694840702734e-09
Slc8a1	9.82253536034945e-14	-3.90071	0.006	0.081	1.59292055938787e-09
Sod1	1.01386993385035e-13	-1.31125	0.092	0.21	1.64419287172512e-09
Ptprc	1.09658188593925e-13	-0.40622	0.76	0.826	1.77832684442768e-09
S100a11	1.24674017196303e-13	0.736966	0.413	0.274	2.02183853687245e-09
Cxcl2	1.29126622682927e-13	-4.79808	0.003	0.073	2.09404644004903e-09
Cd72	1.31177557457729e-13	0.836755	0.406	0.273	2.127306449292e-09
Myl12a	1.41494984278062e-13	0.675596	0.421	0.279	2.29462416003732e-09
Top1	1.82699388009874e-13	-0.607549	0.366	0.508	2.96283597535613e-09
Srsf7	1.83683465792471e-13	0.659595	0.405	0.265	2.9787947647565e-09
Eif1	1.934704716226e-13	0.302276	0.892	0.802	3.13751063830371e-09
Mdh1	1.98769134276077e-13	0.818044	0.328	0.2	3.22343905055514e-09
Med13	2.08721938835387e-13	-0.81211	0.228	0.372	3.38484368209347e-09
Rps29	2.13096261901314e-13	0.262917	0.881	0.891	3.4557820792536e-09
Foxn3	2.2754614840245e-13	-0.620055	0.506	0.611	3.69011588864253e-09
Sri	2.41996406136563e-13	0.690456	0.345	0.209	3.92445571831665e-09
Ldha	2.46312230573953e-13	0.859382	0.364	0.234	3.99444544321779e-09
Cmtr1	2.80121691113836e-13	1.55254	0.11	0.038	4.54273346479308e-09
Rps26	3.03152447463943e-13	-0.322298	0.879	0.882	4.91622324052276e-09
Gnai2	3.07710024808421e-13	0.430979	0.686	0.531	4.99013347231816e-09
Cdk14	3.20625924113666e-13	-1.89174	0.049	0.149	5.19959061135132e-09
Slc41a2	3.54687558809792e-13	-1.47564	0.079	0.192	5.75196814121839e-09
Ngp	3.66216304510484e-13	-5.24598	0.001	0.068	5.93892981024653e-09
Rere	3.70411734035378e-13	-0.884132	0.28	0.418	6.00696709085173e-09
Ptk2b	4.51897391064536e-13	-0.803523	0.293	0.426	7.32841999089358e-09
Chchd2	4.56744785794269e-13	0.550442	0.446	0.299	7.40703019122566e-09
Adgre4	5.60584678687719e-13	-4.57568	0.001	0.067	9.09100173427874e-09
Pan3	5.75917812734058e-13	-0.826081	0.241	0.378	9.33965916910822e-09
Gm28901	6.02140025387523e-13	4.37851	0.03	0.001	9.76490479170947e-09
Erp29	6.82650581175584e-13	0.580785	0.472	0.333	1.10705444749244e-08
Srsf2	6.96334341684489e-13	0.734377	0.399	0.266	1.12924540190974e-08
Ap2m1	7.76577691703187e-13	0.891983	0.232	0.123	1.25937604263506e-08
Tcf12	8.33537769645907e-13	-0.77074	0.299	0.438	1.35174820103477e-08
Gm4316	8.37130166986347e-13	2.20163	0.074	0.019	1.35757399180176e-08
Txn1	9.4071194113499e-13	-0.868688	0.277	0.407	1.52555255493861e-08
Fnbp1	9.85408289957798e-13	-0.705789	0.397	0.524	1.59803662382456e-08
Rps4x	9.97581705445642e-13	0.238917	0.888	0.88	1.6177782517212e-08
Mndal	1.00591211008459e-12	0.598902	0.511	0.368	1.63128766892417e-08
H2-Ke6	1.2851341653746e-12	1.11058	0.178	0.084	2.084102075988e-08
Rpl36al	1.31836002434935e-12	0.589809	0.417	0.275	2.13798445148733e-08
Rab1b	1.39896760543802e-12	1.14011	0.161	0.072	2.26870576573884e-08
Rpl27	1.66623669014978e-12	0.294216	0.843	0.783	2.7021360404159e-08
Ly86	1.70445642054843e-12	0.403578	0.717	0.587	2.7641169772034e-08
Pou2f2	1.82838927589905e-12	-0.653775	0.45	0.558	2.96509888872549e-08
Rnf126	1.89209061588722e-12	1.54646	0.11	0.04	3.06840335178431e-08
Atp5e	2.00909971220367e-12	-0.42765	0.773	0.794	3.25815700328069e-08
Ppp1r15a	2.03311242212069e-12	0.744431	0.4	0.272	3.29709841495313e-08
Tubb4b	2.29045114746936e-12	1.22864	0.254	0.147	3.71442462585107e-08
Ssh2	2.34721929457151e-12	-0.815567	0.257	0.389	3.80648553000661e-08
Pkp3	2.49436494963111e-12	1.40626	0.125	0.05	4.04511163881677e-08
Lgals9	2.5030519264279e-12	1.01312	0.185	0.09	4.05919930908813e-08
Rtraf	2.57560641639268e-12	0.640616	0.365	0.232	4.17686092546401e-08
Cct7	2.88030408970621e-12	0.969034	0.227	0.123	4.67098914227655e-08
Gimap7	2.94997065074534e-12	1.29312	0.172	0.082	4.78396740431372e-08
Nek7	3.09346418422616e-12	-0.717951	0.272	0.408	5.01667086755956e-08
Eno1b	3.13087101732404e-12	3.42914	0.035	0.003	5.0773335287944e-08
Fcrl5	3.14812556577171e-12	0.916381	0.345	0.225	5.10531523001198e-08
Il12a	3.17106965258423e-12	1.77905	0.079	0.022	5.14252365559584e-08
St6gal1	3.49417646397475e-12	-0.698376	0.375	0.505	5.66650597162785e-08
Hsp90ab1	3.62288042089379e-12	0.305628	0.894	0.797	5.87522517856345e-08
Abr	3.89880589109172e-12	-1.88054	0.067	0.166	6.32269351358344e-08
H3f3b	4.17879200180904e-12	0.335508	0.935	0.863	6.77674698933372e-08
Ube2v1	4.86784212328454e-12	2.53051	0.049	0.008	7.89417957133053e-08
S1pr4	5.09822713329e-12	1.40405	0.129	0.053	8.2677949420564e-08
Ighv1-74	5.47931613595134e-12	5.36882	0.045	0.007	8.88580697767228e-08
Ube2m	6.55954282729827e-12	0.963474	0.219	0.118	1.06376106030296e-07
Btbd9	6.58115885698076e-12	-0.819681	0.219	0.35	1.06726653183657e-07
Rps19	6.82862124542217e-12	-0.27354	0.881	0.889	1.10739750737011e-07
Pid1	6.91463040895976e-12	-4.96134	0.001	0.061	1.121345613421e-07
Taldo1	7.13929022315772e-12	0.712931	0.321	0.2	1.15777869548949e-07
Rps12	7.22906248699202e-12	-0.358372	0.855	0.872	1.1723370635155e-07
Rel	7.59281761179776e-12	-0.516074	0.483	0.588	1.23132723210524e-07
Ppib	7.7390238549116e-12	0.560098	0.435	0.293	1.25503749855102e-07
Rnaset2b	7.80983783598658e-12	1.75466	0.077	0.022	1.26652140186194e-07
Ighv1-22	8.07005270403064e-12	4.43962	0.05	0.009	1.30872044701265e-07
Zc3h7a	9.05648040584224e-12	1.03503	0.455	0.317	1.46868942741544e-07
Fos	1.0335556138655e-11	0.784865	0.526	0.419	1.67611713900567e-07
Fh1	1.09345248555406e-11	1.26795	0.135	0.058	1.77325189582302e-07
H2-Q7	1.16329207055788e-11	0.463436	0.55	0.409	1.88651075082372e-07
Tmsb4x	1.16852584574726e-11	-0.308097	0.881	0.886	1.89499836404834e-07
Nap1l1	1.17102062343378e-11	-0.602266	0.452	0.566	1.89904414502255e-07
Cd24a	1.30668855088684e-11	0.785772	0.484	0.379	2.11905682297319e-07
Rps18	1.53963079878991e-11	0.294877	0.875	0.854	2.49681926639759e-07
Rpl23a	1.55936403281634e-11	-0.488249	0.661	0.699	2.52882065201826e-07
Bend5	1.59948654901109e-11	1.33628	0.121	0.049	2.59388733653129e-07
Ddit4	1.65079641166735e-11	1.99385	0.076	0.022	2.67709654080094e-07
Rpl23	1.74706041380434e-11	-0.265751	0.893	0.897	2.8332078730665e-07
Gm26699	1.77174154709385e-11	2.08633	0.061	0.014	2.8732332669221e-07
Cct4	1.9050276978762e-11	0.749799	0.295	0.18	3.08938341764584e-07
Setbp1	1.97935920859084e-11	-0.771464	0.324	0.453	3.20992682857177e-07
2010309G21Rik	2.21281116308274e-11	1.13058	0.214	0.117	3.58851586317128e-07
Zfand3	2.25086484296515e-11	-0.877828	0.205	0.328	3.65022751583659e-07
Gm7030	2.26728303650273e-11	1.33628	0.121	0.05	3.67685290029648e-07
Prdx3	2.41256868818157e-11	1.14531	0.142	0.063	3.91246264162405e-07
Ighv12-3	2.60680731376398e-11	8.09276	0.022	0	4.22745942073105e-07
Usp34	2.76457143753187e-11	-0.715212	0.276	0.402	4.48330550024543e-07
Jchain	2.89471843676343e-11	0.326436	0.106	0.223	4.69436488889925e-07
Gimap1	2.91333467552561e-11	0.614361	0.394	0.27	4.72455484329988e-07
Wdr26	3.14199698973759e-11	-0.989959	0.145	0.259	5.09537651825745e-07
Vdac2	3.27701320996876e-11	0.779677	0.301	0.188	5.31433232260633e-07
Lpp	3.28039887231068e-11	-1.14083	0.254	0.383	5.31982285122623e-07
Tuba1c	3.60830716993189e-11	1.48369	0.129	0.056	5.85159173747855e-07
Sumo2	3.8421693070721e-11	0.495822	0.507	0.369	6.23084596527883e-07
Rpl19	4.28212034006708e-11	0.218113	0.892	0.885	6.94431455548678e-07
Gigyf1	4.38935263091706e-11	-1.72929	0.036	0.118	7.1182131615582e-07
Txn2	5.05948004510089e-11	0.814611	0.248	0.143	8.20495878914011e-07
Cd1d1	5.29747465916292e-11	1.2998	0.125	0.053	8.59091465476451e-07
Ywhaq	5.83053765924597e-11	-0.866601	0.177	0.295	9.45538292199919e-07
Pgam1	5.90959143056531e-11	0.975664	0.228	0.13	9.58358442294777e-07
Rapgef6	5.95849549146428e-11	-0.607398	0.47	0.568	9.66289213850763e-07
Sharpin	5.97244687768318e-11	1.1528	0.15	0.07	9.68551710153881e-07
Dctn2	6.53470285876963e-11	1.15263	0.143	0.066	1.05973276260667e-06
Chmp1a	6.59750267143304e-11	1.26748	0.123	0.052	1.0699170082263e-06
Cct5	7.41215849042225e-11	0.722358	0.297	0.185	1.20202974239178e-06
Serf2	7.65291864130703e-11	-0.393924	0.765	0.782	1.24107381606076e-06
Pdia4	7.86439335082327e-11	0.502482	0.421	0.293	1.27536866970301e-06
Selenof	7.88017351209758e-11	0.714909	0.286	0.175	1.27792773845686e-06
Grap	8.16362724038339e-11	0.663079	0.352	0.234	1.32389542957297e-06
Med13l	8.39986128064576e-11	-1.07446	0.137	0.246	1.36220550388232e-06
Fyn	8.45180685973674e-11	-1.2963	0.084	0.182	1.37062951844351e-06
Csde1	9.09162602296829e-11	-0.738081	0.223	0.344	1.47438899214477e-06
Psmb10	9.50651815376656e-11	0.818365	0.252	0.148	1.54167204899632e-06
Arhgdia	9.82996981364576e-11	0.561271	0.404	0.277	1.59412620467893e-06
Rab43	9.91026130169893e-11	1.50976	0.088	0.03	1.60714707529652e-06
Minos1	1.05221639315096e-10	-0.744871	0.231	0.352	1.70637932477291e-06
Ace	1.10605250030454e-10	-4.8014	0.001	0.055	1.79368533974387e-06
Psmd8	1.15268724484954e-10	0.823923	0.231	0.132	1.86931290497251e-06
Tspan32	1.16486705338465e-10	0.681776	0.279	0.169	1.88906490047389e-06
Pnrc1	1.18266269752316e-10	0.585101	0.404	0.282	1.91792409657332e-06
Eif4a1	1.23371393962803e-10	0.585556	0.397	0.274	2.00071389589478e-06
Arih1	1.23793515178747e-10	-0.631855	0.289	0.415	2.00755943565373e-06
Idh3b	1.25378689234407e-10	0.923429	0.187	0.098	2.03326620331439e-06
Tox	1.33395762627579e-10	-1.20182	0.076	0.171	2.16327908253145e-06
1810037I17Rik	1.36425422875581e-10	-0.867799	0.228	0.342	2.2124110827733e-06
Rhoa	1.39070999796301e-10	0.40871	0.631	0.502	2.25531440369661e-06
Ass1	1.39661676510639e-10	1.73417	0.107	0.043	2.26489340797303e-06
Lcp1	1.50336021351135e-10	0.374945	0.71	0.598	2.43799925825136e-06
Psme2	1.64720349083184e-10	0.619692	0.388	0.268	2.67126990108199e-06
Rps17	1.65651302129162e-10	-0.489715	0.641	0.679	2.68636716662863e-06
Tprgl	1.69198208892937e-10	0.953206	0.173	0.088	2.74388735361676e-06
Prkce	1.72708231473688e-10	-0.576488	0.4	0.522	2.80080938980881e-06
Srebf2	1.7303549541178e-10	-0.856393	0.186	0.303	2.80611662909283e-06
Itpkb	1.73514230883106e-10	-0.998209	0.13	0.238	2.81388028223133e-06
Arpc4	1.7612771657559e-10	0.621879	0.346	0.228	2.85626317970635e-06
Thap7	1.77332768104155e-10	1.80301	0.065	0.018	2.87580550034509e-06
Slfn2	1.83735879428491e-10	0.88983	0.25	0.15	2.97964475669184e-06
Msn	1.94122149559096e-10	0.432642	0.556	0.421	3.14807889939986e-06
Hnrnpdl	1.973209352784e-10	0.622044	0.374	0.255	3.19995360740981e-06
Gm47882	1.99997926289086e-10	3.77083	0.026	0.001	3.24336637063012e-06
Psmc2	2.11120278560756e-10	1.19529	0.121	0.052	3.42373755741978e-06
Plp2	2.28973021034633e-10	1.06382	0.182	0.096	3.71325548211864e-06
Grhpr	2.57290463258682e-10	1.34244	0.099	0.038	4.17247944266605e-06
Impdh2	2.62300049731874e-10	0.903174	0.225	0.13	4.2537199065018e-06
Cebpb	2.78755796049846e-10	-1.82361	0.076	0.164	4.52058274454034e-06
Gm37240	2.80990028084365e-10	1.13524	0.123	0.053	4.55681528544414e-06
Ash1l	3.04454389709332e-10	-0.649069	0.285	0.405	4.93733683791624e-06
Prr5	3.08517369267777e-10	0.963474	0.201	0.112	5.00322617741554e-06
Ube2i	3.12060861183455e-10	0.579476	0.369	0.25	5.06069098581209e-06
Acd	3.13353524245801e-10	1.16829	0.126	0.056	5.08165410269415e-06
Smg6	3.19548093242671e-10	-0.732772	0.223	0.343	5.1821114281164e-06
Fcgr2b	3.44516687053097e-10	0.730741	0.375	0.262	5.58702711394008e-06
S1pr1	3.51547124357018e-10	0.641546	0.332	0.218	5.70103971569776e-06
Cct8	3.52544049417793e-10	0.77261	0.263	0.161	5.71720684940835e-06
mt-Nd2	3.56157806797249e-10	-0.231375	0.888	0.932	5.77581115283099e-06
Ighg2c	3.66215202695399e-10	-1.33895	0.108	0.212	5.93891194211129e-06
Tespa1	3.90610506453402e-10	0.827012	0.215	0.122	6.33453058315481e-06
Prkch	3.96673804626716e-10	-4.55223	0.001	0.052	6.43285908963145e-06
Ncoa2	4.06586264545813e-10	-0.856578	0.203	0.318	6.59360945213945e-06
4930526L06Rik	4.09081270803654e-10	2.21981	0.05	0.011	6.63407096862285e-06
Ifi35	4.2606275251615e-10	0.993221	0.173	0.09	6.90945965755441e-06
Ankrd44	4.2879707703109e-10	-0.513492	0.428	0.547	6.95380219821319e-06
Scamp4	4.5560476684546e-10	4.04148	0.023	0.001	7.38854250393282e-06
H2-Q6	4.59684388619773e-10	0.525586	0.506	0.389	7.45470173024686e-06
Usp6nl	4.75018174731852e-10	-1.0004	0.138	0.245	7.70336973962645e-06
Hnrnpc	5.06204774551311e-10	-0.643403	0.277	0.398	8.20912282889861e-06
Dok3	5.11301241861759e-10	0.555024	0.364	0.244	8.29177223927214e-06
2610035D17Rik	5.28533478708955e-10	-0.819134	0.234	0.35	8.57122742422312e-06
Sell	5.43772005046883e-10	0.717927	0.361	0.251	8.8183506058453e-06
Ifi27	5.76403277759266e-10	0.963474	0.182	0.097	9.34753195542202e-06
Inpp5d	6.14063780209648e-10	-0.562624	0.453	0.557	9.95827232365986e-06
Lsm6	7.13565289034324e-10	-0.760425	0.219	0.332	1.15718882922696e-05
Ccl6	7.24425843750757e-10	-3.54035	0.003	0.053	1.1748013908106e-05
Anp32a	7.37315232421812e-10	0.62293	0.342	0.231	1.19570411241845e-05
Rapgef1	8.07549253685779e-10	-0.695549	0.323	0.431	1.30960262470223e-05
Nop53	8.15472528117396e-10	-0.897765	0.147	0.253	1.32245179884798e-05
Ddx6	8.42104098446894e-10	-0.522643	0.337	0.459	1.36564021645133e-05
Ptp4a3	8.88013776799567e-10	0.613822	0.395	0.284	1.44009194183586e-05
Dusp2	8.88489014458358e-10	0.918845	0.372	0.267	1.44086263474712e-05
Pik3ap1	9.26760887807748e-10	-0.765121	0.355	0.457	1.50292813175782e-05
Alox5ap	9.29046596570232e-10	-1.30161	0.032	0.104	1.50663486565795e-05
Ppp4c	9.30139551578957e-10	0.65862	0.286	0.181	1.50840731079559e-05
Capzb	9.40899505430047e-10	0.405571	0.566	0.439	1.52585672795591e-05
Syk	9.87316130414051e-10	-0.534574	0.644	0.718	1.60113056869247e-05
Hspa1b	9.87599272579304e-10	2.12071	0.067	0.021	1.60158974034186e-05
Dock2	1.03868608982004e-09	-0.350641	0.825	0.866	1.68443723186116e-05
Osbpl3	1.05672494041782e-09	-2.19224	0.012	0.07	1.71369083587559e-05
Hist1h1e	1.11746497344473e-09	0.976496	0.316	0.214	1.81219294743532e-05
Hnrnpu	1.12119993034322e-09	0.485427	0.514	0.393	1.8182499270376e-05
Arhgap15	1.1304297864531e-09	-0.386329	0.737	0.799	1.83321798469099e-05
Eml4	1.14551647410525e-09	-0.470013	0.477	0.581	1.85768406605649e-05
4930444A19Rik	1.15069094036037e-09	2.11548	0.049	0.011	1.86607549798242e-05
Mbnl1	1.27326557721948e-09	-0.428448	0.645	0.731	2.06485478657684e-05
Msrb1	1.27478260236566e-09	-1.65124	0.05	0.129	2.06731494625639e-05
Mob1a	1.29204257526776e-09	-0.970321	0.101	0.197	2.09530544431173e-05
Irf5	1.32817376902117e-09	0.783963	0.232	0.137	2.15389940122163e-05
Gm48099	1.33724750565959e-09	0.914763	0.199	0.112	2.16861427992815e-05
Borcs6	1.36365458481629e-09	1.79355	0.061	0.017	2.21143864019657e-05
Ppp3ca	1.37488305983609e-09	-0.451786	0.561	0.653	2.22964785813619e-05
Brd4	1.45049151130382e-09	-0.637313	0.297	0.41	2.35226208388141e-05
Tacc1	1.46666104637479e-09	-0.720792	0.232	0.344	2.378484218906e-05
Fbxw7	1.62529751534725e-09	-0.823835	0.159	0.266	2.63574498063864e-05
Sorl1	1.70924809059346e-09	-0.786995	0.231	0.34	2.77188762851542e-05
Ighv2-2	1.84758282865783e-09	0.98398	0.03	0.003	2.9962250732344e-05
Kcna3	1.84816374953345e-09	3.02237	0.03	0.003	2.9971671526184e-05
Arf1	1.86649100077656e-09	0.58305	0.308	0.199	3.02688845595935e-05
Mtdh	1.91872896420176e-09	-0.564155	0.4	0.508	3.11160276124599e-05
Igkv12-44	1.92412804132233e-09	2.27256	0.058	0.016	3.12035844461243e-05
Acaa1a	1.93259160608192e-09	1.07812	0.134	0.064	3.13408380758305e-05
Rgs19	1.95269865241404e-09	0.875491	0.195	0.109	3.16669140461986e-05
Prpf19	1.98153551802535e-09	1.06897	0.142	0.069	3.2134561495817e-05
D130009I18Rik	1.99268349965198e-09	2.90903	0.031	0.004	3.23153483138562e-05
Akap13	2.10034503959497e-09	-0.506637	0.534	0.621	3.40612955071117e-05
Ap1m1	2.10286902146029e-09	0.895817	0.183	0.1	3.41022269210216e-05
Hnrnpa1	2.11574871785058e-09	0.476617	0.516	0.399	3.43110969573829e-05
Gm48678	2.18460077238347e-09	1.83419	0.058	0.016	3.54276707257428e-05
Selenow	2.21271148338425e-09	0.393942	0.573	0.447	3.58835421260424e-05
Pml	2.25119951465096e-09	0.580603	0.387	0.275	3.65077025290945e-05
Sirpa	2.30518892761618e-09	-1.68966	0.035	0.105	3.73832488391516e-05
Nutf2	2.40282056911397e-09	1.04859	0.163	0.086	3.89665411693213e-05
Rhof	2.53436576745829e-09	0.986744	0.151	0.076	4.10998096508711e-05
Cd300c2	2.65912889154767e-09	-4.40285	0.001	0.047	4.31230932342286e-05
Rnf167	2.81468876515431e-09	0.929649	0.164	0.086	4.56458077045075e-05
Ctsh	2.83918015839229e-09	0.465974	0.481	0.359	4.60429846286478e-05
Hmox2	3.02214666786393e-09	0.900738	0.168	0.089	4.90101525127493e-05
Ccni	3.15993199166334e-09	0.695101	0.272	0.173	5.12446171088045e-05
Gdi2	3.20163875594105e-09	0.407132	0.548	0.426	5.1920975705096e-05
Chst11	3.22099212569031e-09	-1.71169	0.03	0.097	5.22348293023198e-05
Rasgrp3	3.46172415183985e-09	-0.705684	0.222	0.333	5.61387805703869e-05
Nfu1	3.50806397401023e-09	0.975447	0.148	0.075	5.68902734665238e-05
Abhd17a	3.60296887854725e-09	0.800674	0.232	0.14	5.84293463034008e-05
Usp7	3.86189368683625e-09	-0.814133	0.154	0.256	6.26283299194235e-05
Strbp	3.92145692428397e-09	-0.605341	0.277	0.391	6.35942669411131e-05
Tox2	4.01438105024829e-09	-2.15492	0.014	0.071	6.51012174918764e-05
Gapdh	4.04189728355608e-09	0.644862	0.502	0.398	6.55474482474289e-05
Otud1	4.28393516407146e-09	1.34845	0.106	0.046	6.94725765557468e-05
Etf1	4.30599730153902e-09	-0.735257	0.222	0.329	6.98303582390582e-05
Btf3	4.40315562891544e-09	0.262689	0.73	0.596	7.14059748341217e-05
Ppm1h	4.40954005713436e-09	-2.97022	0.008	0.059	7.15095111065479e-05
Camk2b	4.47471058664606e-09	1.9036	0.063	0.02	7.25663815836391e-05
H3f3a	4.53956650571775e-09	0.605822	0.781	0.743	7.36181500232248e-05
Ddx3x	4.67154364685937e-09	-0.619926	0.245	0.359	7.57584233211183e-05
Atp5f1	4.81072138794284e-09	0.461189	0.431	0.311	7.80154687482691e-05
Hnrnph1	4.89598931529343e-09	-0.651527	0.235	0.345	7.93982587261136e-05
Arid1b	4.931618552387e-09	-0.643161	0.363	0.475	7.99760580640599e-05
H2afv	5.00000992285111e-09	-0.782831	0.255	0.364	8.10851609188765e-05
Glmp	5.28082881768612e-09	0.8869	0.165	0.088	8.56392009364158e-05
Slc38a1	5.36939852067831e-09	-0.593032	0.326	0.436	8.70755358098401e-05
Iqsec1	5.41298739478285e-09	-0.82976	0.152	0.252	8.77824165811934e-05
Rpl13	5.51602446558173e-09	0.226382	0.921	0.893	8.94533687583389e-05
Plcl2	5.52371766279033e-09	-0.5907	0.259	0.375	8.95781293374707e-05
Rps2	6.20736015494953e-09	0.19588	0.919	0.879	0.000100665
Dxo	6.26459473587817e-09	1.72365	0.059	0.018	0.000101593
Gm26669	6.32202511082928e-09	2.54844	0.034	0.005	0.000102524
Hp	6.4327235097987e-09	-3.19438	0.004	0.051	0.000104319
Igkv10-94	6.58397260245773e-09	0.704087	0.052	0.014	0.000106772
Snrpe	6.79329746320998e-09	-0.62987	0.468	0.533	0.000110167
Gramd4	7.02093363192788e-09	-1.14417	0.08	0.164	0.000113858
Slc25a3	7.28762790361522e-09	0.378512	0.591	0.472	0.000118183
Tsc22d3	7.65547158549869e-09	0.752072	0.301	0.202	0.000124149
Hhex	7.89146087191645e-09	0.839646	0.188	0.107	0.000127976
Phb2	7.98839249564996e-09	0.682822	0.265	0.169	0.000129548
Rap1gap2	8.00584881292341e-09	-1.63071	0.044	0.115	0.000129831
Cops9	8.01005763722109e-09	-0.80497	0.188	0.289	0.000129899
Ighg3	8.09182502303628e-09	-3.29774	0.092	0.173	0.000131225
Gna13	8.54515148653585e-09	-0.667111	0.272	0.378	0.000138577
Fbxw11	8.60626454109033e-09	-0.940838	0.126	0.221	0.000139568
Adrm1	8.65315182200319e-09	1.12102	0.11	0.049	0.000140328
Ssbp3	8.70992416122651e-09	-1.01929	0.097	0.187	0.000141249
Akr7a5	8.81110284732746e-09	1.2921	0.098	0.042	0.00014289
Ifitm6	9.01183056814781e-09	-3.45438	0.003	0.047	0.000146145
Lrrc4	9.27151012264205e-09	2.25298	0.04	0.008	0.000150356
Rybp	9.44007878397708e-09	-1.09764	0.093	0.18	0.00015309
Hnrnpa2b1	9.65125854323346e-09	0.325287	0.773	0.656	0.000156514
Lsp1	9.6817615007741e-09	0.59424	0.475	0.382	0.000157009
4930426D05Rik	9.69653929873755e-09	1.14949	0.114	0.052	0.000157249
Ifitm2	1.03354918829714e-08	-2.67211	0.005	0.052	0.000167611
Prrc2b	1.13932451962574e-08	-0.802818	0.165	0.265	0.000184764
Kcnq5	1.19238505783439e-08	-0.663727	0.404	0.507	0.000193369
Hivep2	1.25379182926467e-08	-0.518879	0.292	0.404	0.000203327
Asb2	1.27177947974387e-08	1.21161	0.116	0.055	0.000206244
Cdk4	1.29969385115238e-08	0.786244	0.225	0.137	0.000210771
Dbnl	1.33775174847433e-08	0.706895	0.295	0.199	0.000216943
Gm16575	1.34478483711711e-08	3.30451	0.023	0.002	0.000218084
Sap18	1.36390027378529e-08	0.649697	0.259	0.165	0.000221184
Rgs14	1.36990766353631e-08	1.13142	0.112	0.052	0.000222158
Rassf3	1.38133347455591e-08	-0.869416	0.157	0.256	0.000224011
Psmb3	1.4029898165256e-08	0.588372	0.315	0.212	0.000227523
Man1a	1.42334934055419e-08	-0.41246	0.617	0.707	0.000230825
Gpx4	1.43370776262941e-08	0.58092	0.274	0.175	0.000232504
Cacna1d	1.46078190336611e-08	-1.8795	0.032	0.096	0.000236895
Ddx39b	1.50726526359761e-08	0.539944	0.355	0.249	0.000244433
Sdhb	1.53782145310654e-08	0.766116	0.222	0.135	0.000249389
Rps27a	1.56855117330286e-08	-0.219405	0.89	0.895	0.000254372
Tecr	1.59188587862013e-08	0.659606	0.25	0.158	0.000258156
Dgkd	1.68291670976468e-08	-0.566719	0.292	0.401	0.000272919
Lrch1	1.69293033726929e-08	-0.631275	0.373	0.469	0.000274543
Sqstm1	1.73078445481708e-08	0.454925	0.394	0.282	0.000280681
Igkv1-117	1.78552339242307e-08	3.84895	0.108	0.052	0.000289558
Ear2	1.83431675198667e-08	-5.11334	0	0.04	0.000297471
Gng12	1.83780191007521e-08	-0.976153	0.128	0.22	0.000298036
Pcbp2	1.85574316911386e-08	-0.608068	0.286	0.39	0.000300946
Nfkbie	1.88343354533068e-08	0.853421	0.187	0.108	0.000305436
Eef1d	1.91352817404511e-08	0.404073	0.498	0.383	0.000310317
Ap2b1	1.93684947968843e-08	-0.798366	0.166	0.265	0.000314099
Phka1	2.0421363310881e-08	-1.45289	0.04	0.107	0.000331173
Tnrc6c	2.06557683889474e-08	-0.659963	0.212	0.316	0.000334975
Nfkbia	2.08753023267152e-08	0.573199	0.355	0.247	0.000338535
Rab24	2.0928302851376e-08	0.912427	0.146	0.076	0.000339394
Fam117b	2.11756298247564e-08	-0.871054	0.151	0.247	0.000343405
Cox8a	2.1427630727497e-08	-0.393249	0.748	0.741	0.000347492
U2af1l4	2.14676499178308e-08	2.73215	0.028	0.004	0.000348141
Gimap8	2.16305210277165e-08	0.680631	0.249	0.158	0.000350782
Dennd2d	2.23925238685287e-08	0.957374	0.143	0.074	0.00036314
Dock5	2.26297342087379e-08	-5.14505	0	0.039	0.000366986
Junb	2.31834463119063e-08	0.673365	0.476	0.383	0.000375966
Ctsc	2.45865563608446e-08	0.531247	0.396	0.29	0.00039872
Gimap3	2.51880587612346e-08	0.776323	0.232	0.146	0.000408475
Snrpa	2.5435525623358e-08	0.890012	0.164	0.09	0.000412488
Rhoq	2.65560373999875e-08	-0.886362	0.112	0.201	0.000430659
Clec4a3	2.79020110247444e-08	-5.08092	0	0.039	0.000452487
Iglv3	2.81502713947402e-08	2.25438	0.119	0.057	0.000456513
Hnrnpm	2.90768790320903e-08	-0.552942	0.28	0.389	0.00047154
Man2a1	2.9499336901708e-08	-0.709386	0.191	0.291	0.000478391
Nfkbiz	2.95069376823321e-08	-1.02899	0.121	0.209	0.000478514
Cd2	3.13078164565378e-08	0.653068	0.334	0.237	0.000507719
Vps13b	3.1934834283818e-08	-0.622637	0.301	0.404	0.000517887
Dmxl1	3.22965033260103e-08	-0.574138	0.271	0.38	0.000523752
Lrmda	3.27633200616416e-08	-1.61601	0.027	0.087	0.000531323
Lyl1	3.33433630792102e-08	0.961103	0.169	0.096	0.000540729
Stag1	3.34045567963801e-08	-0.568196	0.295	0.403	0.000541722
Srp9	3.41766593391461e-08	-0.668794	0.283	0.382	0.000554243
Ilk	3.56487331588076e-08	0.988945	0.121	0.059	0.000578116
Sash3	3.58518056145924e-08	0.699481	0.222	0.136	0.000581409
Itgal	3.67271480474226e-08	-1.13274	0.106	0.189	0.000595604
Ighv1-81	3.72590405141707e-08	5.7761	0.048	0.013	0.00060423
Ifi213	3.79715625135293e-08	1.15612	0.116	0.056	0.000615785
Phf21a	4.13685301088022e-08	-0.683081	0.24	0.342	0.000670873
Rnf216	4.2355350222118e-08	-0.679085	0.197	0.298	0.000686877
Csk	4.31243341378677e-08	0.481184	0.441	0.339	0.000699347
Jun	4.34987980641745e-08	0.604071	0.479	0.388	0.00070542
Dennd5b	4.75308428605996e-08	-0.679412	0.245	0.345	0.000770808
Celf1	4.79690755477227e-08	-0.724347	0.173	0.27	0.000777914
Tnfrsf1b	5.05796045288641e-08	-1.82477	0.022	0.077	0.000820249
Osbpl8	5.47106426192499e-08	-0.749855	0.19	0.287	0.000887242
Dock8	5.8348827349048e-08	-0.524375	0.4	0.501	0.000946243
Susd6	5.84912921048897e-08	-0.678072	0.214	0.314	0.000948553
Sec24a	5.87667695535144e-08	-0.943416	0.102	0.186	0.000953021
Cbx4	5.90202010384617e-08	-0.695489	0.219	0.316	0.000957131
Srm	5.97674124908804e-08	1.0918	0.137	0.072	0.000969248
B230219D22Rik	6.09632833389676e-08	-0.865268	0.138	0.227	0.000988642
Hnrnpf	6.33099874883355e-08	0.393891	0.56	0.46	0.0010267
Timm50	6.3967017913334e-08	1.08573	0.102	0.047	0.00103735
Gm5431	6.40123667605745e-08	2.96347	0.025	0.003	0.00103809
Hspa5	6.50876288188793e-08	0.278019	0.551	0.441	0.00105553
2900097C17Rik	6.68730830428739e-08	-1.60572	0.027	0.085	0.00108448
Ubl3	6.82511394171432e-08	-0.699671	0.23	0.327	0.00110683
Cers6	6.96556650970336e-08	-1.51398	0.053	0.121	0.00112961
Grk3	7.01604502346976e-08	-2.34197	0.013	0.062	0.00113779
Dbi	7.08477719886802e-08	-0.696502	0.175	0.272	0.00114894
Tmsb10	7.26098508682864e-08	-0.27095	0.863	0.876	0.00117751
Fabp4	7.66575521014011e-08	-4.17608	0.001	0.039	0.00124316
Pafah1b1	7.67247686257576e-08	-0.50703	0.379	0.476	0.00124425
Braf	7.97147075118873e-08	-0.796493	0.142	0.232	0.00129273
Papd5	8.01718968287387e-08	-1.06493	0.081	0.158	0.00130015
Gimap6	8.10772125165808e-08	0.345119	0.561	0.445	0.00131483
Slc9a1	8.2042462860894e-08	-1.51839	0.035	0.096	0.00133048
Ighv5-9	8.44954017974171e-08	10.12	0.014	0	0.00137026
Slc28a2	8.49806412813917e-08	0.899344	0.2	0.123	0.00137813
Fchsd2	8.59619506798935e-08	-0.504834	0.511	0.602	0.00139405
Tmem164	8.62611179536751e-08	-1.36565	0.062	0.132	0.0013989
Gm12064	8.74912421405631e-08	2.00654	0.041	0.01	0.00141884
Rev1	8.81739668157474e-08	-0.955591	0.13	0.217	0.00142992
Slc24a5	8.90965564909518e-08	3.70044	0.018	0.001	0.00144488
Fgr	9.14697418187905e-08	-1.49596	0.043	0.106	0.00148336
Igtp	9.17736573627057e-08	1.42914	0.07	0.026	0.00148829
Cd300ld	9.46591356863002e-08	-4.08092	0.001	0.039	0.00153509
Zfyve9	9.80068530502381e-08	-4.97904	0	0.036	0.00158938
Ccl4	9.97219107611828e-08	-2.63048	0.008	0.052	0.00161719
Ndufs8	1.01884240366794e-07	0.74002	0.222	0.14	0.00165226
Fam107b	1.02350442099663e-07	-0.625361	0.352	0.446	0.00165982
Tmem55b	1.05186985175673e-07	0.698448	0.218	0.136	0.00170582
Chd4	1.05292313171576e-07	-0.553802	0.266	0.368	0.00170753
Uqcrc1	1.10383478690223e-07	0.662305	0.236	0.151	0.00179009
Atp8a1	1.10634970500004e-07	-0.667733	0.255	0.356	0.00179417
Gnas	1.11662704423423e-07	0.240152	0.757	0.622	0.00181083
Gm36975	1.13511074460912e-07	1.94411	0.044	0.012	0.00184081
Serpina3g	1.1591486163217e-07	0.947246	0.206	0.13	0.00187979
Clasp1	1.20242264748436e-07	-0.692324	0.163	0.256	0.00194997
Rabgap1l	1.25240870424462e-07	-0.712393	0.53	0.604	0.00203103
Tmcc1	1.32742482735342e-07	-0.884057	0.145	0.23	0.00215269
Mzb1	1.36054510362186e-07	0.136069	0.68	0.569	0.0022064
Lrp1	1.40358119777521e-07	-3.30799	0.004	0.043	0.00227619
Gm20388	1.4066451737166e-07	0.507592	0.359	0.259	0.00228116
Aph1a	1.42240157103124e-07	0.974789	0.121	0.062	0.00230671
Cx3cr1	1.43786260691922e-07	-3.13245	0.005	0.046	0.00233178
Heg1	1.44878098527013e-07	-0.572207	0.25	0.352	0.00234949
Zeb2	1.47943690976413e-07	-0.67788	0.381	0.463	0.0023992
Cd52	1.48635619762338e-07	0.194424	0.898	0.836	0.00241042
Stt3b	1.6053500617031e-07	-0.50955	0.392	0.488	0.0026034
Dyrk1a	1.61778891246098e-07	-0.789928	0.203	0.297	0.00262357
Irf7	1.62976367642547e-07	1.6819	0.062	0.022	0.00264299
Il1b	1.7659765500176e-07	-4.51631	0.001	0.037	0.00286388
B3gnt8	1.80004445940655e-07	1.08901	0.097	0.045	0.00291913
Eif4g3	1.8145063711043e-07	-0.595016	0.288	0.385	0.00294259
Zbtb32	1.83008382500037e-07	1.53998	0.081	0.035	0.00296785
Pilra	1.83543986537791e-07	-4.88827	0	0.034	0.00297653
Arhgef10l	1.83598125177021e-07	-4.94342	0	0.034	0.00297741
Ccdc71	1.84325988263725e-07	1.43863	0.062	0.022	0.00298921
Birc6	1.90339301211454e-07	-0.530857	0.363	0.458	0.00308673
Gm9887	1.95690797013935e-07	2.44264	0.028	0.005	0.00317352
Ell2	2.04404217049209e-07	-0.933873	0.103	0.183	0.00331482
Diaph1	2.06124566635129e-07	-0.677564	0.179	0.272	0.00334272
Ighv1-18	2.08615654307543e-07	6.20294	0.025	0.003	0.00338312
Mef2d	2.10806802519078e-07	-0.719173	0.215	0.305	0.00341865
Hsh2d	2.15645244982799e-07	1.26485	0.076	0.031	0.00349712
Calhm2	2.1641031085872e-07	0.831684	0.139	0.075	0.00350953
Rnf181	2.17774173425767e-07	1.22448	0.085	0.037	0.00353164
Rpl4	2.1794166490638e-07	0.240139	0.779	0.691	0.00353436
Fgd4	2.18294163856831e-07	-4.08092	0.001	0.037	0.00354008
Sh3kbp1	2.23343195078603e-07	-0.424579	0.406	0.503	0.00362196
Vti1a	2.23662448650247e-07	-0.564358	0.25	0.349	0.00362713
Bud23	2.24771202715537e-07	1.1734	0.09	0.041	0.00364511
Tgm2	2.26213211913798e-07	-4.86942	0	0.034	0.0036685
Sh3pxd2a	2.26611136612612e-07	-0.833897	0.161	0.249	0.00367495
Il5ra	2.29505050762191e-07	1.18975	0.097	0.045	0.00372188
Zbtb20	2.30081402531724e-07	-0.517675	0.565	0.65	0.00373123
B3gnt2	2.34899988016736e-07	0.801083	0.154	0.086	0.00380937
AC149090.1	2.38898375509131e-07	0.628835	0.325	0.235	0.00387421
Eno1	2.4821885395134e-07	0.65623	0.262	0.176	0.00402537
Nadk	2.48246285791925e-07	-1.27622	0.04	0.1	0.00402581
Rpl7a	2.48732815421811e-07	0.224319	0.814	0.747	0.0040337
Mthfsl	2.7268655744033e-07	1.04644	0.106	0.052	0.00442216
Taf10	2.87401870301478e-07	0.458905	0.403	0.304	0.0046608
Prelid1	2.92790263552339e-07	0.495695	0.321	0.226	0.00474818
Kdm6a	2.93567274890038e-07	-0.555718	0.222	0.32	0.00476078
Fcho2	2.94449752858097e-07	-0.88214	0.121	0.202	0.00477509
Adprh	2.94968294981452e-07	0.774739	0.16	0.092	0.0047835
Hist1h1c	2.95779789654711e-07	1.00135	0.164	0.096	0.00479666
Hnrnpk	2.96252486128787e-07	0.382899	0.497	0.395	0.00480433
Actr10	2.98293439030174e-07	0.820516	0.135	0.073	0.00483743
Ralgps2	3.04637495176669e-07	-0.313728	0.657	0.735	0.00494031
Tufm	3.06590231265328e-07	0.900464	0.138	0.075	0.00497197
Chchd7	3.09402674265695e-07	-1.15754	0.057	0.123	0.00501758
Ier2	3.12495739487046e-07	0.766817	0.255	0.174	0.00506774
Rnf24	3.135934014174e-07	-1.86942	0.019	0.068	0.00508554
Ubr3	3.21439260308135e-07	-0.727067	0.155	0.242	0.00521278
Ctsa	3.26008421997032e-07	0.75307	0.187	0.114	0.00528688
Tomm40	3.29646058349449e-07	0.976771	0.129	0.069	0.00534587
Tab2	3.37222354972266e-07	-0.877502	0.12	0.2	0.00546873
Ptpn12	3.40432144473695e-07	-1.33198	0.04	0.099	0.00552079
Tnrc6b	3.54059372606269e-07	-0.461739	0.395	0.492	0.00574178
Gid8	3.67355683954608e-07	0.971602	0.112	0.057	0.00595741
Clint1	3.69474568600011e-07	-0.575133	0.27	0.363	0.00599177
Rock2	3.73335262081913e-07	-0.598666	0.231	0.328	0.00605438
Ssr2	3.76738217193583e-07	0.75836	0.178	0.106	0.00610956
Tagap	3.83237169739576e-07	1.18147	0.095	0.045	0.00621496
Rsbn1l	3.88800442505627e-07	-0.593337	0.228	0.322	0.00630518
Traf3	3.97676326165154e-07	-0.494967	0.253	0.355	0.00644912
Sec61b	4.03385210532874e-07	-0.519543	0.493	0.552	0.0065417
Slc16a10	4.0841494254992e-07	-2.98606	0.005	0.043	0.00662326
Clec4e	4.09254321577171e-07	-3.94342	0.001	0.035	0.00663688
Psmb9	4.13046779710604e-07	0.393048	0.432	0.328	0.00669838
Tle4	4.1967075750468e-07	-0.709883	0.175	0.264	0.0068058
Wdfy4	4.2543418234156e-07	-0.413978	0.519	0.601	0.00689927
Mrps21	4.30769279545057e-07	-0.593474	0.267	0.357	0.00698579
Dnpep	4.34792957256009e-07	1.25513	0.071	0.029	0.00705104
Mlxip	4.36140662181766e-07	-0.833642	0.119	0.199	0.00707289
Far1os	4.36551542717391e-07	1.79355	0.044	0.013	0.00707956
Tgtp2	4.68725549359699e-07	3.37851	0.018	0.001	0.00760132
Grpel1	4.69275099984843e-07	0.760883	0.164	0.096	0.00761023
Emc10	4.74417186061192e-07	0.720744	0.194	0.12	0.00769362
Snx3	4.75133408723863e-07	0.450862	0.325	0.229	0.00770524
Tmem51	4.77945867828826e-07	-2.24598	0.009	0.05	0.00775085
Rps28	4.80304815540735e-07	0.176689	0.879	0.879	0.0077891
Apex1	4.8579606926817e-07	1.01114	0.119	0.062	0.00787815
Mtmr3	4.88949965918727e-07	-0.773491	0.2	0.288	0.0079293
Rps27l	4.95381962984517e-07	-0.677871	0.221	0.311	0.00803361
Polr2e	4.95616570026587e-07	0.76479	0.179	0.109	0.00803741
Bag5	4.96336897999122e-07	1.34937	0.062	0.023	0.00804909
Csnk2b	4.98422128365013e-07	0.5634	0.252	0.167	0.00808291
Dennd3	5.18891221589479e-07	-0.826003	0.102	0.179	0.00841486
Zfp414	5.22592903025568e-07	1.35204	0.066	0.026	0.00847489
Gm44659	5.34986976796469e-07	1.61952	0.049	0.016	0.00867588
Fgfr2	5.42314714040213e-07	0.851448	0.177	0.107	0.00879472
Gm21188	5.66475442583069e-07	-3.37638	0.003	0.037	0.00918653
Sf3b4	5.67390144594309e-07	0.83489	0.145	0.081	0.00920137
BC147527	5.73509768530201e-07	1.48543	0.052	0.017	0.00930061
Rnasek	5.76677178503859e-07	1.71109	0.043	0.012	0.00935197
Rbm3	6.021674029876e-07	0.297751	0.641	0.543	0.00976535
Kdelr1	6.05155733978368e-07	0.819084	0.143	0.08	0.00981381
Vgll4	6.50156106461119e-07	-0.872772	0.133	0.212	0.0105436
Mllt6	6.53971702848649e-07	-1.03456	0.052	0.114	0.0106055
Traf3ip3	6.56286368666402e-07	0.658086	0.222	0.144	0.010643
Mapk14	6.72887778714151e-07	-0.888275	0.095	0.17	0.0109122
Eci1	6.77983925311368e-07	1.18587	0.08	0.035	0.0109949
Cox7a2	7.20743818216065e-07	-0.553744	0.363	0.442	0.0116883
Cd69	7.35337856224686e-07	0.440058	0.4	0.306	0.011925
Tbl1xr1	7.80433405381179e-07	-0.464835	0.274	0.377	0.0126563
Cnn3	7.81410550069693e-07	0.761417	0.168	0.1	0.0126721
Ago2	7.87564154624497e-07	-0.528785	0.241	0.335	0.0127719
Tcf7l2	7.99820233212533e-07	-2.24952	0.01	0.051	0.0129707
Arfgef1	8.32691721263157e-07	-0.675126	0.188	0.276	0.0135038
Pnpla2	8.32802142984382e-07	1.1375	0.083	0.037	0.0135056
Ighv5-17	8.36389954362305e-07	2.95901	0.036	0.009	0.0135637
Lemd3	8.38258588930639e-07	-1.04517	0.062	0.127	0.013594
Clec2i	8.44871979816941e-07	0.897706	0.15	0.087	0.0137013
Nfatc3	8.49942048310162e-07	-0.411962	0.295	0.399	0.0137835
Prkca	8.50821434559462e-07	-0.572925	0.254	0.349	0.0137978
Anxa6	8.566395177672e-07	0.497453	0.307	0.217	0.0138921
B2m	9.065005921815e-07	-0.347815	0.858	0.836	0.0147007
Dkc1	9.21393096550966e-07	0.838873	0.123	0.066	0.0149422
Sema4b	9.24063936994414e-07	0.600342	0.246	0.166	0.0149855
Ddx17	9.31596580275055e-07	-0.655637	0.203	0.288	0.0151077
Trip12	9.34255880571552e-07	-0.524561	0.228	0.323	0.0151508
Igkv5-43	9.44313768595441e-07	1.89196	0.019	0.067	0.0153139
Mboat7	9.52449599661115e-07	1.0727	0.09	0.043	0.0154459
Mef2c	9.562099753452e-07	-0.298879	0.797	0.842	0.0155069
Rps3a1	9.73545897618389e-07	0.149547	0.919	0.891	0.015788
Map2k7	9.89552268618571e-07	-1.36399	0.031	0.083	0.0160476
Ptk2	9.9224649608752e-07	-1.39727	0.04	0.096	0.0160913
Crebbp	1.03208226933361e-06	-0.554937	0.259	0.35	0.0167373
Taok3	1.05123291541787e-06	-0.549935	0.274	0.365	0.0170478
Gab2	1.05130668782053e-06	-1.70555	0.028	0.079	0.017049
Fau	1.08975842151569e-06	-0.150392	0.905	0.902	0.0176726
Lipc	1.09356940525408e-06	1.15381	0.101	0.051	0.0177344
Pip4k2a	1.10697684310691e-06	-0.514143	0.343	0.432	0.0179518
Ptbp3	1.11913073642406e-06	-0.415214	0.448	0.529	0.0181489
Ccdc6	1.12179518073301e-06	-1.13135	0.058	0.12	0.0181922
Gm16599	1.1239360963648e-06	2.03747	0.035	0.009	0.0182269
Cdh17	1.12821805992489e-06	1.02833	0.105	0.053	0.0182963
Gga2	1.17245511000639e-06	0.555389	0.253	0.172	0.0190137
Foxp1	1.18482091219257e-06	-0.355343	0.658	0.718	0.0192142
Rps13	1.18512811617608e-06	-0.197716	0.884	0.893	0.0192192
Gpr141	1.20168442728987e-06	-3.24598	0.001	0.033	0.0194877
Traf4	1.25014063154673e-06	1.25513	0.07	0.029	0.0202735
Psmb1	1.26442332942166e-06	0.392299	0.418	0.32	0.0205052
Arpc2	1.30084071870602e-06	0.26707	0.63	0.523	0.0210957
Pebp1	1.31350553749382e-06	0.593321	0.27	0.188	0.0213011
Strap	1.33232081839711e-06	0.775847	0.165	0.1	0.0216062
Gm36161	1.36479011543247e-06	-3.14505	0.004	0.038	0.0221328
Phf11b	1.37426450576337e-06	0.870572	0.13	0.072	0.0222864
Hist1h2an	1.3772471741012e-06	1.87447	0.052	0.018	0.0223348
Tmem57	1.40010950237694e-06	-0.784427	0.107	0.182	0.0227056
2610037D02Rik	1.41064334303957e-06	-0.93985	0.086	0.156	0.0228764
Rrp1	1.4114378686692e-06	0.519817	0.261	0.178	0.0228893
Dnajb1	1.41496023896908e-06	0.835521	0.195	0.125	0.0229464
Basp1	1.42323555278909e-06	-0.884949	0.086	0.156	0.0230806
Nup210	1.44122204728686e-06	-0.691878	0.155	0.237	0.0233723
Ikzf3	1.44135608128106e-06	-0.348442	0.699	0.739	0.0233745
E130308A19Rik	1.46119915248925e-06	-1.0007	0.085	0.154	0.0236963
Irf1	1.46550301891866e-06	0.896748	0.17	0.105	0.0237661
Ifi209	1.47829551979989e-06	0.711556	0.239	0.163	0.0239735
Igkv4-61	1.48140439054412e-06	-7.56986	0	0.029	0.0240239
Plcg2	1.50034777014715e-06	-0.483154	0.377	0.455	0.0243311
Frs2	1.5179012141739e-06	-0.912485	0.08	0.148	0.0246158
Ldb1	1.52781422751802e-06	0.745294	0.174	0.107	0.0247766
Gm20721	1.5359097917662e-06	2.25298	0.027	0.005	0.0249078
Uckl1	1.54423792552526e-06	1.13058	0.081	0.037	0.0250429
Maf1	1.56745642640141e-06	0.730813	0.179	0.112	0.0254194
Larp1b	1.57295647791865e-06	-1.34094	0.036	0.089	0.0255086
Gng5	1.58008980891876e-06	-0.479574	0.488	0.544	0.0256243
Rpl31	1.58098431594415e-06	-0.372231	0.69	0.697	0.0256388
Fam58b	1.58352043757546e-06	1.48814	0.052	0.018	0.02568
Cd44	1.58810250493423e-06	-0.60393	0.236	0.323	0.0257543
Atp5o.1	1.59565859413327e-06	0.499366	0.312	0.225	0.0258768
Lrrc8c	1.60160098578967e-06	-0.804416	0.154	0.233	0.0259732
Qk	1.60512908508845e-06	-0.682431	0.213	0.299	0.0260304
Bin1	1.63559727176251e-06	0.423366	0.338	0.245	0.0265245
Sil1	1.63775772407823e-06	-1.00363	0.072	0.137	0.0265595
Gm20496	1.68448328781323e-06	3.18587	0.017	0.001	0.0273173
Rad23a	1.68813664993337e-06	0.784671	0.137	0.077	0.0273765
Asap1	1.72129347982012e-06	-0.648878	0.255	0.344	0.0279142
Plek	1.72322654593721e-06	-0.58196	0.343	0.426	0.0279456
Rfx7	1.72892187171346e-06	-0.543183	0.268	0.357	0.0280379
Cstf3	1.73025783282498e-06	-0.757404	0.15	0.229	0.0280596
Ambra1	1.7429592737794e-06	-0.694245	0.206	0.289	0.0282656
Pparg	1.76213769110935e-06	-3.86942	0.001	0.032	0.0285766
Tgfbi	1.76214785952932e-06	-3.85031	0.001	0.032	0.0285768
Pnp	1.79419215245732e-06	-1.65491	0.018	0.062	0.0290964
Rraga	1.80180805413147e-06	0.842011	0.134	0.076	0.0292199
Trem3	1.82425970893382e-06	-4.57568	0	0.029	0.029584
Rpia	1.8269242591016e-06	0.970634	0.116	0.063	0.0296272
Samd9l	1.8358912465078e-06	0.650591	0.24	0.164	0.0297726
Mpnd	1.85072356295475e-06	0.851265	0.126	0.07	0.0300132
4930556J24Rik	1.85242479492064e-06	1.89308	0.036	0.01	0.0300408
Il16	1.86356349467998e-06	0.558821	0.218	0.142	0.0302214
AI467606	1.86628058544497e-06	0.893085	0.105	0.054	0.0302655
Lcp2	1.97262442599001e-06	-1.79141	0.015	0.058	0.03199
Ighv14-4	1.98884005628076e-06	3.56294	0.018	0.002	0.032253
Rtp4	2.03978646559412e-06	1.62644	0.045	0.015	0.0330792
Exoc4	2.06854590274571e-06	-0.535449	0.33	0.418	0.0335456
Ighv1-15	2.09920268237068e-06	4.10928	0.023	0.004	0.0340428
Fam49b	2.12596846270294e-06	-0.454378	0.523	0.576	0.0344768
Arhgef18	2.12729989055044e-06	-0.801275	0.179	0.259	0.0344984
Gm16337	2.13551408787494e-06	2.45651	0.023	0.004	0.0346316
Cd151	2.13551408787494e-06	2.45651	0.023	0.004	0.0346316
Pik3ip1	2.14321592792201e-06	1.04836	0.086	0.041	0.0347565
Fkbp8	2.14910391640533e-06	0.645924	0.231	0.156	0.034852
Ngdn	2.1663966302776e-06	0.884247	0.116	0.063	0.0351325
Arl5c	2.17990984263046e-06	0.798902	0.181	0.115	0.0353516
Tmem123	2.18855625985834e-06	0.426256	0.39	0.298	0.0354918
Ighv6-6	2.20208099840115e-06	2.82831	0.021	0.003	0.0357111
Ighv1-64	2.25029131469462e-06	6.19509	0.03	0.007	0.036493
E430024P14Rik	2.25507996775863e-06	2.65862	0.019	0.002	0.0365706
Gm26899	2.26124441298129e-06	2.54844	0.022	0.003	0.0366706
Uvrag	2.28470670028267e-06	-0.457234	0.492	0.565	0.0370511
Pdcd2	2.3245418168928e-06	0.951501	0.11	0.058	0.0376971
Tpp1	2.3623259085397e-06	0.947877	0.11	0.058	0.0383098
Bcl11a	2.36537733398568e-06	-0.313728	0.41	0.504	0.0383593
Ehd1	2.38184612788508e-06	0.576781	0.268	0.19	0.0386264
Snx29	2.38406467195598e-06	-0.789541	0.244	0.326	0.0386624
Rpl39	2.3867795154368e-06	0.179714	0.87	0.874	0.0387064
Yars2	2.40639697520076e-06	1.44563	0.054	0.02	0.0390245
Gnaq	2.41905951950624e-06	-0.72826	0.19	0.271	0.0392299
Anp32e	2.42545106401114e-06	-0.652753	0.204	0.288	0.0393335
Twf2	2.44880874781513e-06	0.668018	0.175	0.109	0.0397123
Puf60	2.45734511231367e-06	0.58184	0.25	0.173	0.0398508
Gngt2	2.49734749968687e-06	-0.928488	0.152	0.227	0.0404995
Dek	2.52457188644557e-06	-0.582007	0.206	0.293	0.040941
mt-Nd4l	2.53486216588634e-06	0.223715	0.957	0.93	0.0411079
Dhx15	2.53931587333281e-06	-0.561782	0.218	0.304	0.0411801
Mark2	2.54422740677299e-06	-0.670957	0.159	0.239	0.0412597
Casp1	2.56516765938403e-06	0.897886	0.108	0.057	0.0415993
Fam129a	2.58426346261005e-06	-2.75899	0.005	0.039	0.041909
Agpat2	2.60491072691874e-06	2.05658	0.03	0.007	0.0422438
Ppp1cc	2.61920972245332e-06	0.452009	0.335	0.248	0.0424757
Gda	2.63474349228089e-06	-2.79141	0.004	0.036	0.0427276
Ttc7	2.66814033963543e-06	-0.586594	0.154	0.235	0.0432692
Nipsnap3b	2.70642505845632e-06	0.954372	0.101	0.052	0.0438901
Il31ra	2.71226274195372e-06	0.651605	0.471	0.398	0.0439848
Pds5a	2.77385937728566e-06	-0.618235	0.244	0.327	0.0449837
Rnf19b	2.81425878541573e-06	-0.786995	0.119	0.193	0.0456388
2010007H06Rik	2.82858325429149e-06	-2.01381	0.012	0.05	0.0458711
Grk2	2.83313998222819e-06	-0.598405	0.223	0.308	0.045945
Eif4a3	2.86103241537975e-06	0.619125	0.2	0.13	0.0463974
2010107E04Rik	2.88033382239984e-06	-0.463687	0.418	0.485	0.0467104
Ccdc88a	2.89439911462973e-06	-1.32463	0.049	0.105	0.0469385
Zfp608	2.93746001955906e-06	-0.779441	0.12	0.193	0.0476368
Igkv2-109	2.97048048094014e-06	5.17812	0.049	0.017	0.0481723
Rnf157	2.98997437095495e-06	-0.864144	0.111	0.182	0.0484884
Tcf4	3.00091725525908e-06	-0.528545	0.483	0.564	0.0486659
Cap1	3.02318037566927e-06	0.460042	0.314	0.227	0.0490269
Ppfia1	3.02859640529643e-06	-0.849516	0.086	0.154	0.0491147
Ift27	3.03319053027668e-06	0.836942	0.114	0.061	0.0491893
Pou2f1	3.04698219113044e-06	-0.72136	0.155	0.233	0.0494129
Epb41	3.05449334280243e-06	-0.712159	0.185	0.267	0.0495347
Tmbim6	3.08290395164763e-06	0.421051	0.423	0.332	0.0499955
